# Supplementary material for: Defective minor spliceosomes induce SMA-associated phenotypes through sensitive intron-containing neural genes in Drosophila
Source: Nat Commun. 2020 Nov 5;11:5608. doi: 10.1038/s41467-020-19451-z (PMC7644725; doi:10.1038/s41467-020-19451-z)
Supplement: Supplementary file 4 — Supplementary Data 2 [file 41467_2020_19451_MOESM4_ESM.xlsx]

## Sheet: notes
	Supplementary Data 2. Unused Index of Splice Sites in Deletion Strains.
	Note: Unused index is the unusage of each splice site in mutant strain compared to its in WT strain
	1: Unused Index of top 2% 5'SS in ΔU12 strain
	2: Unused Index of top 2% 3'SS in ΔU12 strain
	3: Unused Index of top 2% 5'SS in ΔU6atac strain
	4: Unused Index of top 2% 3'SS in ΔU6atac strain
	5: Unused Index of top 5% 5'SS in ΔSmn strain
	6: Unused Index of top 5% 3'SS in ΔSmn strain
	7: Sensitive 5'SS
	8: Sensitive 3'SS
	9: Sensitve 5'SS but not in ΔSmn strain
	10: Sensitve 3'SS but not in ΔSmn strain
	P values were calculated using two-sided t-test.

## Sheet: 1. ΔU12 5'SS
Location	FBgn#	strand	Unused Index of 5'SS in ΔU12
3L:6200639	FBgn0035693	+	73.4965
3L:11619647	FBgn0036181	-	34.0744
2L:3695054	FBgn0031560	-	30.135
3L:4465984	FBgn0052241	-	25.9502
2L:21051685	FBgn0250867	-	24.2196
2L:5213836	FBgn0031690	-	20.9271
2R:9400256	FBgn0053774	-	15.0524
2R:23933018	FBgn0263006	-	14.2362
3R:20561300	FBgn0038803	+	13.0927
2L:5543273	FBgn0002525	+	12.5087
2R:15688203	FBgn0266708	-	12.2484
3R:15906747	FBgn0051292	+	12.0425
3R:25593585	FBgn0261287	-	11.6447
3R:18362330	FBgn0038607	+	11.3661
3R:10754032	FBgn0037829	-	10.6523
3L:19475902	FBgn0052213	+	10.3416
2L:5212862	FBgn0031690	-	9.89413
2L:10322597	FBgn0032219	+	9.82415
2R:18414934	FBgn0027835	+	9.73135
2L:3695055	FBgn0031560	-	9.63798
2L:3147350	FBgn0011648	-	9.37678
X:12019326	FBgn0030364	+	9.26928
2L:7183666	FBgn0031893	+	9.12843
3R:15911054	FBgn0266566	-	9.06996
X:21381770	FBgn0003423	+	8.68542
3L:17755632	FBgn0043025	-	8.09454
3R:26964117	FBgn0039465	-	7.8507
3R:20757250	FBgn0038826	+	7.81081
3R:8820863	FBgn0262604	+	7.77643
3L:7467658	FBgn0261536	+	7.71385
3R:17002150	FBgn0266917	-	7.57026
2R:24880344	FBgn0265182	+	7.40176
4:671617	FBgn0039920	+	7.32727
2R:18820839	FBgn0010551	+	7.31302
2L:2830125	FBgn0283531	-	7.17529
3L:2490848	FBgn0035346	+	7.17514
X:13602228	FBgn0004169	-	6.91698
3L:16595600	FBgn0042178	+	6.87073
3R:9012836	FBgn0037655	-	6.83217
3L:3148248	FBgn0035402	-	6.77521
3R:19860646	FBgn0261984	-	6.73024
2L:16743571	FBgn0032600	+	6.70793
3R:29032797	FBgn0266404	+	6.69377
3R:15833390	FBgn0263023	-	6.55934
2L:3033182	FBgn0031496	-	6.45769
3R:11377218	FBgn0004595	+	6.40561
3R:5644162	FBgn0027951	-	6.40385
2L:20060828	FBgn0014127	-	6.2694
3L:7900079	FBgn0003041	-	6.03695
3L:9738382	FBgn0259163	-	6
3R:20861565	FBgn0038837	-	5.9736
3L:17760976	FBgn0052181	+	5.89198
3R:23199293	FBgn0262975	-	5.86346
2L:5980557	FBgn0000308	-	5.81283
2L:8479725	FBgn0262029	+	5.80645
2L:5177076	FBgn0261836	+	5.77752
2R:15231629	FBgn0265508	+	5.75149
X:17950610	FBgn0003380	-	5.66585
2L:8517581	FBgn0032054	+	5.62426
2L:6681937	FBgn0028703	-	5.55989
3L:11574092	FBgn0053490	-	5.53904
3R:8247431	FBgn0042182	+	5.51709
3L:10695477	FBgn0036101	-	5.4239
3R:31726493	FBgn0003870	+	5.37082
3R:25110097	FBgn0039277	-	5.31925
2R:15228768	FBgn0259878	-	5.29914
X:9338052	FBgn0085478	-	5.20242
3R:7422658	FBgn0037502	+	5.04653
2L:18444882	FBgn0086707	-	4.84034
3L:2951495	FBgn0052846	-	4.82316
X:21624996	FBgn0024807	-	4.79832
3R:10349740	FBgn0051406	+	4.6826
3L:12633812	FBgn0052111	+	4.40553
2L:5213387	FBgn0031690	-	4.38351
3R:15195862	FBgn0038296	-	4.31878
2R:22933383	FBgn0034800	-	4.23144
2R:17670329	FBgn0050109	+	4.21946
X:2384238	FBgn0264598	-	4.2
2L:3294082	FBgn0031515	-	4.14258
2L:11821006	FBgn0264815	-	4.10976
X:17625529	FBgn0030850	-	4.10367
3L:8045947	FBgn0011817	+	4.09916
2L:13980558	FBgn0028939	+	4.09258
3R:31463752	FBgn0039850	+	4.08791
3L:21528730	FBgn0264469	+	4.06645
3R:19753861	FBgn0024963	+	4.02708
2R:21323020	FBgn0050394	-	4.00409
3L:2172746	FBgn0035311	-	3.95833
3R:723902	FBgn0267431	+	3.89322
2L:1077651	FBgn0003310	-	3.88057
X:8075243	FBgn0029992	-	3.87873
3L:3817289	FBgn0004888	+	3.84239
X:19928560	FBgn0267045	-	3.84146
2R:23058466	FBgn0265188	+	3.81935
2L:22042401	FBgn0051601	-	3.79929
3R:25490596	FBgn0040212	-	3.74942
3L:19467412	FBgn0052214	+	3.72186
X:18113739	FBgn0283471	-	3.71132
X:13004567	FBgn0030440	-	3.70201
2L:17454174	FBgn0032637	+	3.68712
2L:5181787	FBgn0261836	+	3.64454
X:3463880	FBgn0029661	-	3.60852
3R:5624550	FBgn0037351	+	3.5771
3L:14003416	FBgn0036398	+	3.51852
3L:6738703	FBgn0261934	-	3.4625
2L:5580965	FBgn0031722	-	3.46071
2L:2287538	FBgn0261523	-	3.45624
3L:4120266	FBgn0035499	-	3.41974
2L:2081067	FBgn0031388	+	3.40489
3L:18913805	FBgn0036830	-	3.4005
2R:23325205	FBgn0034844	+	3.3871
3R:24188669	FBgn0039163	-	3.36158
2R:15939309	FBgn0034051	-	3.34967
2R:20504329	FBgn0043534	+	3.33987
3R:15240858	FBgn0045035	-	3.33987
3L:9417095	FBgn0035988	-	3.32144
3R:8725604	FBgn0037618	+	3.31746
2R:20979554	FBgn0034566	+	3.31335
3L:12628408	FBgn0052111	+	3.26471
2L:7985442	FBgn0031968	+	3.21665
3R:31219387	FBgn0039830	-	3.21313
2R:11220622	FBgn0037084	+	3.20464
3R:13010085	FBgn0038109	+	3.16721
2L:4843063	FBgn0031637	-	3.161
2R:22091943	FBgn0034693	-	3.14169
3L:20966128	FBgn0037040	-	3.13003
2L:3328491	FBgn0053282	+	3.10192
3R:30386717	FBgn0015222	-	3.09465
3R:7978345	FBgn0037533	-	3.08673
2L:18007726	FBgn0261531	+	3.08467
3L:17760661	FBgn0052181	+	3.08
3L:8805580	FBgn0085456	+	3.06918
4:1080256	FBgn0024913	-	3.06066
3L:17837677	FBgn0001134	+	3.04777
3R:21868162	FBgn0067317	+	3.04057
X:9678502	FBgn0261617	-	3.01786
X:21309330	FBgn0031171	-	2.98936
3L:21694315	FBgn0052447	-	2.98413
2L:7440852	FBgn0031914	+	2.96192
3R:8248655	FBgn0040528	+	2.91196
3L:1502982	FBgn0261243	+	2.88925
2L:22043755	FBgn0051601	-	2.88916
3R:24860095	FBgn0265266	-	2.88551
X:2042353	FBgn0025632	+	2.87671
3R:27235438	FBgn0051068	+	2.87443
3R:7861138	FBgn0037525	-	2.86316
2L:16887767	FBgn0040985	-	2.86203
3L:17893451	FBgn0036769	-	2.85703
3R:18225775	FBgn0038586	-	2.84309
3L:1554011	FBgn0035231	+	2.81547
2L:19908868	FBgn0263873	+	2.80015
3L:21205509	FBgn0037057	+	2.79341
2R:22408724	FBgn0053200	+	2.77159
2L:186856	FBgn0016977	+	2.7698
3R:14244473	FBgn0262983	-	2.74401
2L:10581501	FBgn0085190	-	2.73919
2R:24769753	FBgn0035060	-	2.73604
3L:11795699	FBgn0004381	+	2.73306
3L:16596922	FBgn0042178	+	2.73088
3R:27251162	FBgn0011289	+	2.71359
2L:5172144	FBgn0261836	+	2.7097
2L:8213024	FBgn0032001	+	2.70084
3R:5374449	FBgn0086695	-	2.69933
3L:9763700	FBgn0036043	+	2.69275
3L:15563929	FBgn0036510	+	2.6803
3L:20965809	FBgn0037040	-	2.68
3R:18725866	FBgn0000303	+	2.67925
2R:18616138	FBgn0034363	+	2.67604
3R:23997209	FBgn0053108	+	2.67402
2R:9822154	FBgn0050001	-	2.63595
3R:20016758	FBgn0270925	+	2.60423
X:1709840	FBgn0025378	-	2.59437
3R:25663008	FBgn0261986	+	2.58736
2R:12700213	FBgn0033770	+	2.57146
X:19933685	FBgn0267046	-	2.55484
2L:17453438	FBgn0032637	+	2.54857
2L:13286819	FBgn0032499	+	2.53763
3R:4414759	FBgn0052944	-	2.53751
3R:4961311	FBgn0250839	-	2.53661
2R:13208194	FBgn0033806	+	2.51743
3R:20986084	FBgn0013995	+	2.51256
3R:5375217	FBgn0037317	+	2.50255
3L:21665277	FBgn0264711	+	2.49529
2R:17096803	FBgn0010226	-	2.49134
3L:10577325	FBgn0052062	+	2.48625
3R:10224350	FBgn0037798	-	2.48098
2L:6471781	FBgn0259749	-	2.46469
2L:15057667	FBgn0000317	-	2.45794
3L:19955607	FBgn0259148	-	2.45763
3R:22390074	FBgn0038957	+	2.44811
3R:14642019	FBgn0038248	-	2.4472
3R:20046256	FBgn0064119	+	2.4444
2L:21836443	FBgn0003866	+	2.43633
X:9109757	FBgn0030089	+	2.43035
2L:3291315	FBgn0031515	-	2.42059
2R:7489645	FBgn0259745	-	2.41715
X:620038	FBgn0025633	-	2.41635
3L:1667001	FBgn0083121	-	2.40611
3L:9373322	FBgn0001223	+	2.40109
3R:25608864	FBgn0261287	-	2.37737
2L:6002490	FBgn0031760	+	2.37487
3L:1666781	FBgn0083121	-	2.36968
3R:25297581	FBgn0051097	-	2.36517
2L:18025	FBgn0002121	-	2.36478
2R:8107040	FBgn0033261	+	2.35625
2L:17471853	FBgn0032640	+	2.35501
3R:15239461	FBgn0045035	-	2.35068
2L:5980558	FBgn0000308	-	2.34692
2R:17767618	FBgn0034278	-	2.34565
2L:5177724	FBgn0261836	+	2.33544
3L:13024937	FBgn0266709	-	2.33463
2L:2843757	FBgn0031469	-	2.32532
3R:20238823	FBgn0083975	+	2.31609
3R:5522763	FBgn0264427	-	2.29779
3R:6642033	FBgn0051286	+	2.29715
2L:779292	FBgn0031277	+	2.29396
3L:7370551	FBgn0082598	+	2.27238
X:9098501	FBgn0030087	-	2.26702
2L:21199302	FBgn0051624	-	2.26465
3R:13711218	FBgn0040076	-	2.26071
X:12654795	FBgn0015024	+	2.25741
3L:9728615	FBgn0036039	+	2.24781
3L:16958764	FBgn0010352	+	2.24169
3L:6530920	FBgn0052396	+	2.23903
2R:13506794	FBgn0033846	+	2.23753
2R:9895486	FBgn0285892	+	2.22154
2R:11356326	FBgn0033623	-	2.21878
2L:15068871	FBgn0283440	+	2.21525
2L:16835250	FBgn0032613	-	2.21017
2R:24475545	FBgn0035009	+	2.2082
2R:21320083	FBgn0050394	-	2.2066
2R:9881879	FBgn0033460	-	2.204
2L:2794864	FBgn0004242	-	2.20312
3R:11463760	FBgn0046225	+	2.18905
2R:23599879	FBgn0260761	-	2.18722
2R:6765535	FBgn0085421	-	2.17851
2L:1975749	FBgn0031377	-	2.14379
2L:3712260	FBgn0051955	-	2.14012
2R:16197107	FBgn0262026	+	2.13019
3R:12966552	FBgn0038097	-	2.12825
3R:28709251	FBgn0027655	+	2.12779
3L:9630104	FBgn0036020	+	2.12008
X:11109926	FBgn0015245	+	2.11234
3R:24138287	FBgn0039154	+	2.11114
X:5096435	FBgn0029746	+	2.10526
3L:7068853	FBgn0052391	-	2.10416
2R:9084602	FBgn0033371	+	2.09967
3R:20047078	FBgn0064119	+	2.09705
X:15138325	FBgn0030616	-	2.09419
X:12495064	FBgn0030395	-	2.0925
3R:13656262	FBgn0010258	-	2.0842
X:19331487	FBgn0086778	-	2.07419
2R:13539421	FBgn0033853	-	2.07023
2R:24123583	FBgn0264297	-	2.042
4:314958	FBgn0052850	+	2.04055
3R:12350543	FBgn0038013	-	2.03918
3L:10412902	FBgn0036082	+	2.0319
3R:11577962	FBgn0037915	-	2.03125
X:18776704	FBgn0030955	+	2.02903
2L:20924112	FBgn0053318	+	2.02875
2L:7032236	FBgn0031882	-	2.02431
3L:8405213	FBgn0035889	-	2.02202
3L:6089730	FBgn0035677	+	2.01333
2R:6891924	FBgn0050158	+	2.0013
X:20672119	FBgn0031128	-	1.99477
4:231019	FBgn0039897	+	1.99376
X:1609482	FBgn0283451	+	1.99219
3R:11375839	FBgn0004595	+	1.98922
3L:2662940	FBgn0053234	+	1.98448
3L:20527542	FBgn0037011	+	1.97139
3L:2796291	FBgn0263392	-	1.96875
3L:7335937	FBgn0035766	-	1.96646
X:9558323	FBgn0261835	-	1.96069
X:16278762	FBgn0000536	+	1.94622
3R:7078515	FBgn0010774	-	1.94105
3R:9459127	FBgn0037697	-	1.92871
2R:23368425	FBgn0034853	+	1.92526
2R:24615082	FBgn0035040	-	1.92277
3L:18820399	FBgn0036814	-	1.91687
3R:15345429	FBgn0019925	-	1.91576
3R:23355862	FBgn0016119	-	1.90648
3R:27700392	FBgn0045862	+	1.89927
3L:3165390	FBgn0052280	+	1.89821
3R:8562934	FBgn0265318	-	1.89773
2R:13582161	FBgn0027581	-	1.89027
2R:7457706	FBgn0025885	-	1.89023
3R:20046082	FBgn0064119	+	1.88956
2L:12430746	FBgn0032431	-	1.88897
2R:6628176	FBgn0262736	-	1.88514
3R:26536532	FBgn0263289	+	1.88444
3L:14777105	FBgn0036449	-	1.88352
2R:23983257	FBgn0005612	+	1.88312
2R:12197018	FBgn0033698	-	1.87933
2L:15258172	FBgn0045842	-	1.87924
2L:1344516	FBgn0026141	+	1.84699
X:19907788	FBgn0052529	+	1.83837
2R:10516942	FBgn0283521	-	1.83821
2L:2264043	FBgn0031407	+	1.8376
3L:21566442	FBgn0037101	+	1.83743
X:16744613	FBgn0027528	-	1.83117
3R:19772325	FBgn0024963	+	1.82999
3L:14401627	FBgn0036422	-	1.82748
4:1146469	FBgn0052017	-	1.82373
3L:14991327	FBgn0002778	+	1.82332
3R:7363536	FBgn0004175	-	1.81966
3R:15370617	FBgn0038332	-	1.81426
2L:18676237	FBgn0086681	-	1.81099
3R:21876689	FBgn0038912	+	1.80958
2L:2583368	FBgn0026479	-	1.80851
3R:9356326	FBgn0263750	+	1.79736
3R:4236282	FBgn0010225	+	1.79009
3R:8360300	FBgn0037583	-	1.78678
2R:14193106	FBgn0050069	+	1.77629
X:16085178	FBgn0030725	+	1.77419
3R:16203594	FBgn0051287	+	1.76287
3R:17419005	FBgn0262023	+	1.75552
3R:19140717	FBgn0261285	-	1.75309
3L:13354126	FBgn0036348	+	1.75
2L:5549219	FBgn0031717	+	1.74798
3L:19806244	FBgn0036909	+	1.7465
2R:23247777	FBgn0034837	-	1.74637
2L:1026271	FBgn0031294	-	1.73904
3R:22709960	FBgn0039010	-	1.73333
2L:5973798	FBgn0000308	-	1.72269
3R:27633206	FBgn0039530	+	1.72249
2L:1046809	FBgn0031294	-	1.71711
2R:17809655	FBgn0259211	+	1.71032
3L:342815	FBgn0035132	-	1.70904
2R:18447754	FBgn0034350	+	1.70317
X:15835240	FBgn0000319	-	1.6989
2L:4853017	FBgn0051660	+	1.69697
3R:25070051	FBgn0039271	+	1.68881
2L:19490573	FBgn0032791	+	1.68696
2R:6987689	FBgn0033122	+	1.67922
2L:10322835	FBgn0032219	+	1.6781
3R:5240639	FBgn0053293	-	1.67545
X:16741184	FBgn0052568	+	1.67442
3L:132810	FBgn0020386	+	1.67316
2L:5212714	FBgn0031690	-	1.66858
X:4140022	FBgn0000635	-	1.66763
X:20221118	FBgn0053499	-	1.6559
2L:3621388	FBgn0031554	-	1.65107
2L:8946462	FBgn0032078	-	1.65076
2R:19463100	FBgn0260934	+	1.65059
3L:994917	FBgn0035179	+	1.64859
2R:14363079	FBgn0033929	+	1.64806
2L:16816720	FBgn0004797	+	1.64242
X:15330050	FBgn0015926	+	1.63988
3R:23403616	FBgn0039077	-	1.63472
2R:14194672	FBgn0050069	+	1.63338
X:23092385	FBgn0263457	+	1.63062
2L:7032310	FBgn0031882	-	1.62985
3L:849136	FBgn0035168	+	1.61719
2R:5363062	FBgn0033021	-	1.61671
2L:5973976	FBgn0000308	-	1.60693
2L:5999297	FBgn0031759	-	1.60662
2R:13211206	FBgn0050058	-	1.60588
2R:10050561	FBgn0265342	+	1.60291
2R:4824110	FBgn0261387	-	1.58803
2L:22043246	FBgn0051601	-	1.5818
3R:6123180	FBgn0037402	+	1.5771
2L:4795976	FBgn0031628	+	1.57464
2R:15688764	FBgn0266708	-	1.56848
2R:9528628	FBgn0259246	+	1.56805
2L:8202931	FBgn0264950	+	1.56531
X:6283162	FBgn0029856	-	1.56307
3R:27250407	FBgn0039501	-	1.56296
Y:3302124	FBgn0267413	+	1.56051
3L:20973765	FBgn0053286	-	1.56
3R:12434179	FBgn0038049	+	1.55197
2L:16239972	FBgn0261999	+	1.55172
2L:10381111	FBgn0032234	+	1.55145
2R:10502357	FBgn0283521	-	1.5461
3R:21016036	FBgn0038846	+	1.5419
3R:5676561	FBgn0037363	+	1.53914
3R:10124079	FBgn0267705	+	1.53022
2L:3712767	FBgn0051955	-	1.52426
3R:20827442	FBgn0027493	-	1.52086
3L:18909980	FBgn0036830	-	1.51862
3L:9461297	FBgn0266101	+	1.51588
3L:15094468	FBgn0036476	-	1.51541
3R:20843034	FBgn0038832	+	1.51048
2R:9237757	FBgn0033395	+	1.50692
3R:27280669	FBgn0039507	-	1.50541
3R:23948338	FBgn0039131	-	1.50385
X:16274563	FBgn0040207	-	1.50327
X:2072726	FBgn0025630	+	1.50321
2R:3935731	FBgn0262124	-	1.5
X:15330272	FBgn0015926	+	1.49953
2L:14350230	FBgn0261534	-	1.49895
2L:10344744	FBgn0032225	+	1.49086
3R:29133775	FBgn0028671	+	1.48806
2R:14342257	FBgn0085408	+	1.48783
3R:14245244	FBgn0038214	-	1.48558
X:16785377	FBgn0030787	-	1.48051
3L:8408252	FBgn0265102	-	1.47584
2L:21274307	FBgn0032938	+	1.47238
2R:21142784	FBgn0034592	+	1.47159
2R:15415230	FBgn0263980	+	1.4712
3L:6235627	FBgn0035695	-	1.46481
X:19257418	FBgn0031006	-	1.46205
3L:3543708	FBgn0005640	+	1.45588
3R:25038943	FBgn0039261	-	1.45303
X:617274	FBgn0025633	-	1.4432
3L:20322876	FBgn0036972	-	1.43892
2L:2364884	FBgn0014010	-	1.43478
3R:31804515	FBgn0250755	-	1.43197
X:4912512	FBgn0052772	+	1.43137
3R:24517533	FBgn0039201	+	1.42857
2R:13443752	FBgn0013765	-	1.42577
3R:7527798	FBgn0027934	+	1.42307
2R:23673749	FBgn0266377	+	1.42221
3L:16596183	FBgn0042178	+	1.42217
X:16651531	FBgn0052573	+	1.42086
3R:11821906	FBgn0037955	-	1.42061
3R:11436067	FBgn0037902	+	1.41985
3R:31931774	FBgn0011224	-	1.41718
X:13870469	FBgn0267033	-	1.41667
2R:6866996	FBgn0265935	-	1.41119
3L:7895389	FBgn0035823	+	1.4111
2L:16187841	FBgn0001991	+	1.4099
3R:13017020	FBgn0020496	+	1.39924
X:18797654	FBgn0001090	-	1.39694
3L:7493099	FBgn0035790	+	1.39491
3R:23927995	FBgn0264740	-	1.39472
3L:1529105	FBgn0035227	-	1.39177
X:788972	FBgn0025620	-	1.39166
3R:20620083	FBgn0038815	+	1.39095
3L:327747	FBgn0052343	-	1.39002
2L:1986796	FBgn0001125	-	1.37644
2R:7666017	FBgn0033205	+	1.37618
3R:4292073	FBgn0041605	+	1.37469
2L:8031576	FBgn0044323	+	1.37208
3L:1554402	FBgn0035231	+	1.37119
3L:16114844	FBgn0010280	+	1.37044
3L:2660132	FBgn0053233	+	1.37013
Y:3349948	FBgn0267417	+	1.36708
2R:16556557	FBgn0034135	+	1.36364
X:6363481	FBgn0003655	-	1.3634
2L:5270166	FBgn0003716	-	1.36264
2R:10143671	FBgn0033491	+	1.36186
3R:29823627	FBgn0039704	+	1.35484
X:15982761	FBgn0030716	-	1.35375
2L:12400752	FBgn0041195	+	1.35294
2L:19564009	FBgn0032809	+	1.3509
3R:19149184	FBgn0264916	+	1.35
X:4931057	FBgn0266000	-	1.34953
4:360359	FBgn0039904	+	1.34345
2L:19395016	FBgn0051798	+	1.3411
X:5697225	FBgn0261927	+	1.33781
2L:21071302	FBgn0032910	-	1.33333
2R:21167171	FBgn0034598	-	1.32828
4:1077885	FBgn0024913	-	1.32811
X:12974518	FBgn0262682	-	1.32712
X:15836209	FBgn0052582	+	1.32648
3L:20846348	FBgn0052432	-	1.32105
3R:9780518	FBgn0037753	+	1.31685
X:11906785	FBgn0262686	-	1.31636
3L:1742826	FBgn0035266	+	1.31392
2R:23864601	FBgn0025335	-	1.31068
X:7284813	FBgn0029941	-	1.30837
2L:22109162	FBgn0032973	+	1.30625
3R:20107635	FBgn0051206	-	1.30397
2L:11645395	FBgn0032369	-	1.30263
3L:18821250	FBgn0036815	+	1.30224
3L:171869	FBgn0035101	+	1.29252
2L:4685358	FBgn0031620	+	1.29153
2L:8226928	FBgn0032006	-	1.28899
2R:8387993	FBgn0261588	+	1.28883
2R:10135400	FBgn0050011	+	1.2874
3L:8307592	FBgn0035871	-	1.28207
3R:25242152	FBgn0039299	+	1.28197
3R:23258982	FBgn0039068	+	1.28066
2R:18616362	FBgn0034363	+	1.27523
3R:12095301	FBgn0051361	+	1.27273
2L:18681154	FBgn0015553	-	1.26575
2L:17628073	FBgn0262356	+	1.26365
3L:6087899	FBgn0035677	+	1.26228
3L:11101044	FBgn0036128	-	1.26
2R:11648345	FBgn0033639	-	1.2596
2L:2047640	FBgn0028952	+	1.25923
3L:8407521	FBgn0265102	-	1.25786
2R:12383205	FBgn0033724	+	1.25042
3R:27236167	FBgn0051068	+	1.23481
2L:11853518	FBgn0261805	+	1.23449
3R:14880044	FBgn0038268	+	1.23359
3R:7055139	FBgn0026563	+	1.2318
2R:19944839	FBgn0262824	-	1.23016
3L:9014707	FBgn0035956	-	1.22778
3L:1321112	FBgn0010246	+	1.22747
2R:22933600	FBgn0034800	-	1.22661
X:16710314	FBgn0030778	+	1.22449
X:19613308	FBgn0031038	+	1.22075
X:19199272	FBgn0030997	-	1.21864
3R:7181049	FBgn0002306	+	1.21476
2L:12033648	FBgn0010497	+	1.21461
3L:21573134	FBgn0052438	+	1.20703
2R:9424267	FBgn0033413	+	1.20303
2R:13980027	FBgn0033889	-	1.20285
2R:23128905	FBgn0034825	-	1.20122
X:15890031	FBgn0030703	-	1.2005
X:19329789	FBgn0086778	-	1.19782
3R:8246186	FBgn0042182	+	1.19773
2R:8434220	FBgn0002533	-	1.19746
3L:2501069	FBgn0035348	-	1.19649
3R:31404652	FBgn0039846	-	1.19646
3R:16100780	FBgn0010379	+	1.19608
3R:20861730	FBgn0038837	-	1.19477
3L:655894	FBgn0035150	+	1.19476
3R:26866948	FBgn0001197	+	1.19047
3R:19775577	FBgn0038731	-	1.18996
2L:10200415	FBgn0032189	-	1.18781
2L:13550421	FBgn0259984	+	1.18585
3L:20347390	FBgn0036973	-	1.18463
X:5950990	FBgn0052755	+	1.18437
2R:24099372	FBgn0034975	+	1.18421
3L:21497022	FBgn0264554	+	1.18291
2R:17543369	FBgn0263113	+	1.17957
2R:16276537	FBgn0053017	+	1.17821
4:270434	FBgn0042696	-	1.17616
2R:20308560	FBgn0034500	-	1.17412
2R:19141771	FBgn0000578	+	1.17259
2R:15141301	FBgn0015371	+	1.17139
2R:23309578	FBgn0034842	-	1.16531
3R:15959026	FBgn0013334	+	1.16378
2L:12311094	FBgn0000114	+	1.16266
3L:6087607	FBgn0035677	+	1.16224
3R:30421277	FBgn0027544	-	1.16024
3L:21497595	FBgn0264554	+	1.15773
3R:10707380	FBgn0037824	+	1.15635
4:524513	FBgn0004607	+	1.15599
X:21623601	FBgn0052500	-	1.15452
3R:29473441	FBgn0004369	+	1.15263
2R:16772257	FBgn0267002	-	1.15226
2R:11968546	FBgn0033669	-	1.15166
4:305731	FBgn0039900	-	1.14925
2L:6735731	FBgn0031853	+	1.14748
2R:15228277	FBgn0265508	+	1.1456
3R:7915275	FBgn0014931	+	1.14354
2L:6921799	FBgn0004838	+	1.1419
3L:373659	FBgn0262139	-	1.13865
X:14234824	FBgn0030555	-	1.13798
X:3135828	FBgn0004647	+	1.1375
2R:17683729	FBgn0034261	+	1.13741
2R:23933690	FBgn0263006	-	1.13388
2R:24017819	FBgn0034957	+	1.13212
3L:16578736	FBgn0036640	-	1.13174
X:6756701	FBgn0029899	+	1.12713
2L:5170857	FBgn0261836	+	1.12566
2R:11861789	FBgn0085259	+	1.12424
2L:3709474	FBgn0015376	-	1.12089
3L:539898	FBgn0001316	-	1.12044
2L:21088030	FBgn0053508	-	1.11715
2L:119430	FBgn0031220	-	1.11661
2L:456730	FBgn0031257	+	1.11454
3L:14203653	FBgn0052141	+	1.11438
3R:30694968	FBgn0039796	-	1.11432
X:6368344	FBgn0029870	+	1.11268
2L:20344151	FBgn0003475	+	1.1125
3L:2595976	FBgn0062517	+	1.11238
2L:6054714	FBgn0031770	+	1.11111
2R:19375525	FBgn0034439	+	1.11111
3L:6169197	FBgn0035688	-	1.10155
3R:11984079	FBgn0037975	-	1.10097
3R:27161399	FBgn0039495	+	1.10003
X:12654867	FBgn0015024	+	1.09563
3L:19748501	FBgn0261360	-	1.09367
3R:15793152	FBgn0038363	+	1.09114
2L:1946254	FBgn0053673	-	1.09091
X:13337095	FBgn0010198	-	1.09085
X:7936720	FBgn0260970	+	1.08951
3R:15137706	FBgn0267160	-	1.08881
2R:17683392	FBgn0016059	-	1.08177
2L:5908636	FBgn0043362	+	1.07708
3L:18041330	FBgn0052192	+	1.07624
X:20414024	FBgn0040651	-	1.07578
X:1456022	FBgn0027795	-	1.07541
2R:23940990	FBgn0023477	+	1.07501
3R:19776174	FBgn0038731	-	1.075
X:17634542	FBgn0030854	-	1.07476
3L:11791798	FBgn0036206	-	1.07143
X:2330356	FBgn0053218	+	1.07088
3R:13383113	FBgn0038145	+	1.07011
2R:22708093	FBgn0050275	+	1.06848
2R:18448051	FBgn0034350	+	1.06645
X:6282295	FBgn0029856	-	1.06618
2L:21372174	FBgn0032945	+	1.06469
2L:2743423	FBgn0031451	-	1.06451
3R:27923745	FBgn0003279	+	1.06294
X:23036191	FBgn0040031	+	1.06154
2R:10903735	FBgn0033572	+	1.05901
2L:3692412	FBgn0031558	-	1.05638
3L:19478299	FBgn0052207	-	1.05467
2R:13250008	FBgn0033818	-	1.05395
3R:4236149	FBgn0010225	+	1.052
3L:21946119	FBgn0037142	+	1.05106
2L:16725942	FBgn0027779	-	1.05057
3R:22553896	FBgn0260942	+	1.05
3R:19169481	FBgn0010768	+	1.04992
3R:4646331	FBgn0022981	+	1.04341
3R:30694400	FBgn0039796	-	1.04126
3R:13136657	FBgn0038118	+	1.03956
3R:30252603	FBgn0039760	+	1.03829
3L:17760575	FBgn0052181	+	1.03753
X:6197984	FBgn0052751	-	1.03611
2R:23596799	FBgn0015903	+	1.02857
2R:14776005	FBgn0001319	-	1.02854
3L:4418717	FBgn0035542	+	1.02793
2L:16047730	FBgn0000182	+	1.02778
2L:8317836	FBgn0262598	-	1.02719
X:15744812	FBgn0030680	-	1.02712
2L:17486220	FBgn0263654	+	1.02632
3R:18291654	FBgn0010877	-	1.02593
2L:6152650	FBgn0040950	+	1.02545
2L:15057504	FBgn0000317	-	1.02169
3R:20822896	FBgn0019936	+	1.02166
3L:3127652	FBgn0026189	-	1.01823
3L:20244578	FBgn0036959	+	1.01627
2L:5182393	FBgn0261836	+	1.01603
3L:17244048	FBgn0036703	+	1.01447
2R:7967885	FBgn0033243	-	1.01269
2L:20830210	FBgn0051673	+	1.01257
2R:18021038	FBgn0034289	+	1.01213
X:21313939	FBgn0031171	-	1.01054
3L:20971698	FBgn0053286	-	1.01049
2R:12436469	FBgn0033738	-	1.00982
2R:9839835	FBgn0033451	+	1.00886
3R:16992954	FBgn0266748	+	1.00881
X:14252438	FBgn0002873	+	1.0088
2R:11864307	FBgn0260436	+	1.00855
2R:10078763	FBgn0033483	+	1.00832
2L:8514659	FBgn0032051	-	1.00643
X:10782776	FBgn0003360	-	1.0058
X:1014141	FBgn0003638	+	1.00512
3L:10625216	FBgn0262592	-	1.00409
2L:14277401	FBgn0052971	+	1.00063
3R:29863313	FBgn0039713	+	1.00032
X:15475038	FBgn0267977	-	1
2R:22699801	FBgn0005631	-	0.999975
2R:21591556	FBgn0053225	+	0.997484
3R:7062870	FBgn0037464	+	0.994158
4:160524	FBgn0053978	-	0.99269
3L:1798924	FBgn0067864	+	0.992058
2R:10731553	FBgn0033544	+	0.990362
2L:17412239	FBgn0051803	-	0.989682
3R:14481579	FBgn0086901	-	0.987233
3L:19304139	FBgn0003089	-	0.986483
X:10374341	FBgn0052686	-	0.985816
2L:21142238	FBgn0023388	-	0.984528
4:240073	FBgn0039897	+	0.984212
3L:20432708	FBgn0284421	+	0.984029
X:20197813	FBgn0283432	-	0.982017
X:18100064	FBgn0030894	-	0.977765
2R:20344143	FBgn0034506	+	0.975377
3L:6177057	FBgn0035689	+	0.974026
2L:8487682	FBgn0262029	+	0.97397
3L:16601011	FBgn0036646	-	0.973948
X:6589833	FBgn0029877	+	0.973695
2R:23357835	FBgn0034850	+	0.973521
2R:23319113	FBgn0050412	-	0.973242
2L:20399205	FBgn0032857	-	0.972521
3R:25170467	FBgn0083946	-	0.972222
2R:12303852	FBgn0061197	-	0.970985
2R:8955859	FBgn0011300	+	0.969719
X:11579125	FBgn0019660	+	0.969176
3L:1822099	FBgn0027790	+	0.969049
3R:6642359	FBgn0051286	+	0.968584
2R:20668574	FBgn0000615	-	0.966283
3R:24038066	FBgn0039140	-	0.966039
2R:17697831	FBgn0027872	-	0.963746
X:14185505	FBgn0052603	+	0.963427
3L:2661320	FBgn0053233	+	0.962438
3L:20348386	FBgn0036974	+	0.959129
2L:12035134	FBgn0042126	+	0.958057
3L:3328698	FBgn0035437	-	0.955649
2L:3771785	FBgn0004893	+	0.955103
3L:9634403	FBgn0016081	-	0.953545
2R:5091801	FBgn0033005	+	0.951138
X:126611	FBgn0025837	-	0.946638
2R:7942266	FBgn0033236	-	0.946343
2R:21148029	FBgn0034595	-	0.945728
2R:21584133	FBgn0050222	+	0.944851
3L:13044850	FBgn0036341	+	0.944141
2R:24983022	FBgn0010435	-	0.941774
2L:4938962	FBgn0003372	+	0.938531
X:18779846	FBgn0030955	+	0.937087
3L:11617793	FBgn0036181	-	0.936907
3L:1601997	FBgn0035238	-	0.931217
3R:7094402	FBgn0040670	+	0.929598
2L:3529055	FBgn0031549	-	0.927012
3R:11951162	FBgn0051211	+	0.924949
3R:29153609	FBgn0028692	+	0.924573
2R:17580168	FBgn0034246	-	0.920632
3R:18403319	FBgn0264816	+	0.919884
2L:334258	FBgn0004611	+	0.919761
3R:29040073	FBgn0003093	+	0.9197
3R:10248970	FBgn0261928	+	0.919388
3L:12790250	FBgn0261674	+	0.918675
3L:19296297	FBgn0028380	+	0.916887
3R:21065415	FBgn0000083	+	0.914732
X:11339213	FBgn0028421	-	0.914008
2R:24051478	FBgn0003353	+	0.910371
2R:14603733	FBgn0003742	-	0.906982
X:14185349	FBgn0052603	+	0.906055
2R:7967318	FBgn0033243	-	0.904702
3L:17541967	FBgn0259174	+	0.904156
3R:12031008	FBgn0051358	-	0.903226
3R:13012020	FBgn0020496	+	0.901909
X:5819203	FBgn0029814	+	0.9
4:680305	FBgn0039920	+	0.898305
3R:21884902	FBgn0038915	-	0.897803
3R:24229010	FBgn0002863	+	0.896684
3L:11616113	FBgn0036181	-	0.894763
3R:26260962	FBgn0000064	-	0.894674
2R:17138084	FBgn0034200	+	0.894196
3L:15605756	FBgn0036518	+	0.89322
2R:7967058	FBgn0033243	-	0.892864
2L:5943685	FBgn0001128	+	0.8925
2R:24945072	FBgn0035084	-	0.892472
3L:12370958	FBgn0036279	-	0.891683
2R:6085281	FBgn0033062	-	0.891408
3L:16101065	FBgn0036569	+	0.890158
3L:5755626	FBgn0016756	+	0.887747
3R:20634618	FBgn0015279	-	0.887218
3L:12139102	FBgn0036257	+	0.887123
2R:24261850	FBgn0034997	+	0.887005
2L:4938399	FBgn0003372	+	0.886236
3R:18174191	FBgn0042693	+	0.885529
3R:21065952	FBgn0000083	+	0.883929
3R:27244645	FBgn0042111	-	0.883912
X:9073181	FBgn0265413	-	0.883516
X:6759895	FBgn0029899	+	0.882026
3L:680173	FBgn0035151	-	0.877551
2R:10117900	FBgn0033486	+	0.876944
X:20465099	FBgn0052506	+	0.876061
3R:16150306	FBgn0038402	-	0.875818
3R:27245000	FBgn0042111	-	0.875
X:1031010	FBgn0053082	+	0.87479
2L:2498236	FBgn0011818	+	0.874454
3R:10687044	FBgn0262717	+	0.872995
2L:19023087	FBgn0032740	+	0.872631
2R:22426681	FBgn0034729	-	0.871624
2R:24060450	FBgn0034968	+	0.871325
2L:5171766	FBgn0261836	+	0.870211
2L:9397832	FBgn0032115	-	0.870195
2R:12937097	FBgn0033785	+	0.870027
X:22456087	FBgn0031187	+	0.869089
X:16687159	FBgn0259923	-	0.86902
3L:16593904	FBgn0027500	-	0.868597
3L:27267456	FBgn0028697	+	0.867976
2R:1344057	FBgn0267398	-	0.867727
2L:2002172	FBgn0053543	-	0.867347
2R:10040071	FBgn0033476	-	0.866667
3R:17416016	FBgn0038508	+	0.86592
3R:22667043	FBgn0266418	+	0.865764
X:17930585	FBgn0003380	-	0.865385
3L:246794	FBgn0000541	-	0.865235
2L:2571649	FBgn0041337	-	0.864336
2R:15202407	FBgn0033996	+	0.863095
2R:15423893	FBgn0050472	-	0.861163
3R:26662991	FBgn0250908	-	0.859375
4:31133	FBgn0052009	-	0.859157
3R:26962539	FBgn0039465	-	0.857201
X:13338386	FBgn0030474	+	0.856795
2L:3112092	FBgn0015600	-	0.856481
3L:7530456	FBgn0028582	+	0.852043
4:736031	FBgn0005666	+	0.848485
2R:20897310	FBgn0262690	+	0.84821
X:1476255	FBgn0025382	-	0.847761
2R:16955678	FBgn0265174	+	0.846678
3R:5511380	FBgn0010399	-	0.846596
X:11792915	FBgn0000259	+	0.846536
2R:17451088	FBgn0028956	-	0.84484
3L:19638875	FBgn0036897	-	0.844678
X:4633509	FBgn0025388	-	0.844096
2R:7219169	FBgn0003090	+	0.844001
X:11791347	FBgn0266277	-	0.843972
2R:15558407	FBgn0034031	+	0.843967
3R:18598853	FBgn0038630	+	0.843016
X:2018087	FBgn0261954	+	0.842159
3L:200298	FBgn0035107	+	0.842091
2R:6867566	FBgn0265935	-	0.841981
2R:16321569	FBgn0050096	-	0.841884
2R:14383556	FBgn0033932	+	0.84
3R:30519607	FBgn0027654	-	0.839714
3R:8246498	FBgn0042182	+	0.839374
3R:27872292	FBgn0039552	-	0.838303
3L:15151002	FBgn0036485	+	0.83776
2R:9128370	FBgn0027561	-	0.836496
3L:13023432	FBgn0260441	+	0.836358
2L:1715138	FBgn0086698	-	0.836119
2L:21668105	FBgn0032957	-	0.835887
3R:11571806	FBgn0263316	+	0.834978
3L:11652201	FBgn0052085	-	0.834296
3R:24823355	FBgn0045980	-	0.832844
3L:11879456	FBgn0036218	+	0.831792
3R:11972029	FBgn0037970	+	0.831331
2R:19671150	FBgn0028372	+	0.831099
2R:15383300	FBgn0026370	+	0.829223
3L:20786028	FBgn0037021	-	0.82853
2R:13212066	FBgn0050058	-	0.823627
2R:14992954	FBgn0033990	-	0.821409
3R:21356317	FBgn0266176	-	0.821017
3R:15343040	FBgn0038321	-	0.817787
2L:5923010	FBgn0031751	-	0.817639
3L:18869005	FBgn0036819	+	0.817629
2R:13515352	FBgn0033848	+	0.817135
3L:11615153	FBgn0036181	-	0.816902
2L:1726752	FBgn0000579	-	0.816834
2R:13179587	FBgn0033802	-	0.816605
2R:15522435	FBgn0019968	-	0.813868
X:1675318	FBgn0023531	-	0.813552
3L:21566600	FBgn0037101	+	0.81339
3R:19771520	FBgn0024963	+	0.810587
3R:15746046	FBgn0038355	+	0.808368
3R:10105059	FBgn0028734	-	0.808237
X:21353939	FBgn0003464	+	0.804257
2L:19508351	FBgn0032796	-	0.804121
X:6743495	FBgn0029897	-	0.803293
2L:13369324	FBgn0051855	+	0.802441
X:8099140	FBgn0029997	-	0.802183
X:5322630	FBgn0014024	-	0.80072
3L:21347037	FBgn0037076	-	0.8
3R:8941317	FBgn0037643	+	0.799803
3L:12748806	FBgn0010235	-	0.798729
2L:18154093	FBgn0032668	+	0.798536
X:8872277	FBgn0030065	+	0.797922
2R:6981742	FBgn0050156	-	0.797365
3R:9806519	FBgn0037760	-	0.796821
3R:19772117	FBgn0024963	+	0.796604
2L:13964739	FBgn0027929	+	0.796554
X:16670056	FBgn0030769	-	0.793972
3L:17533850	FBgn0259174	+	0.793103
4:962348	FBgn0264822	+	0.79295
X:13365494	FBgn0261085	+	0.789352
2L:19910433	FBgn0263873	+	0.787638
2L:4801443	FBgn0031629	-	0.787263
2R:15224321	FBgn0259878	-	0.785757
2L:2840239	FBgn0266881	-	0.784559
X:17446909	FBgn0030840	-	0.783471
2R:15885584	FBgn0264089	-	0.782639
2L:6098932	FBgn0031779	-	0.780129
3R:5560251	FBgn0037339	-	0.779648
2L:21355388	FBgn0032943	+	0.779136
3L:27267482	FBgn0028697	+	0.777589
X:10608402	FBgn0263072	-	0.774934
X:1455749	FBgn0027795	-	0.773914
X:1088671	FBgn0040397	-	0.773284
X:741877	FBgn0021764	+	0.772624
3R:28284047	FBgn0085466	+	0.772472
3L:14537849	FBgn0026409	+	0.771181
3R:18403389	FBgn0264816	+	0.771071
2R:13211793	FBgn0050058	-	0.770759
2R:24767638	FBgn0027590	-	0.770657
X:15109894	FBgn0030613	+	0.769271
2R:17478270	FBgn0034225	+	0.768122
3L:3860412	FBgn0013751	+	0.767381
2L:8194044	FBgn0031995	-	0.767175
2R:10086956	FBgn0033484	+	0.766282
2R:15555558	FBgn0034031	+	0.766004
2R:17027340	FBgn0023172	+	0.765516
2R:9021727	FBgn0033365	-	0.764867
2R:12363393	FBgn0053013	+	0.763654
3R:12707020	FBgn0002905	-	0.763393
3L:19300970	FBgn0003089	-	0.761597
3L:5660113	FBgn0035627	-	0.761068
2L:21371357	FBgn0032945	+	0.759236
3R:12396933	FBgn0085431	+	0.757281
3R:18585975	FBgn0023083	+	0.757105
3L:18299822	FBgn0036785	-	0.755993
3L:12141172	FBgn0036257	+	0.75501
X:6759424	FBgn0263507	-	0.751959
3R:20055727	FBgn0040571	-	0.75
3R:10687045	FBgn0262717	+	0.74849
2R:15228466	FBgn0265508	+	0.745526
2R:23653642	FBgn0004795	+	0.745211
X:19915586	FBgn0263207	-	0.744078
3R:30628723	FBgn0039792	-	0.740065
X:14271278	FBgn0002917	+	0.739062
2L:8354197	FBgn0051901	+	0.738317
3R:9696291	FBgn0051352	-	0.737625
3L:6088078	FBgn0035677	+	0.736435
2L:20098625	FBgn0032850	+	0.736134
2R:14267338	FBgn0033919	-	0.735883
2R:10113652	FBgn0003071	+	0.735785
2R:19946571	FBgn0261581	-	0.735688
3R:25296599	FBgn0051097	-	0.735429
3R:23893350	FBgn0039124	-	0.735135
3L:1603250	FBgn0035239	+	0.734694
2R:5608832	FBgn0039970	+	0.732597
2R:19437214	FBgn0020440	-	0.730495
3L:3042851	FBgn0040308	+	0.729376
2R:22873637	FBgn0034788	+	0.729209
X:1015139	FBgn0040351	-	0.729172
2R:21080812	FBgn0003748	+	0.728975
2L:1368110	FBgn0031337	+	0.727941
X:7325854	FBgn0029944	+	0.72739
2R:22708467	FBgn0050275	+	0.726619
2R:15976385	FBgn0265045	-	0.72592
2L:3162033	FBgn0260817	+	0.72576
2L:1111968	FBgn0031301	+	0.72561
3R:5716323	FBgn0004878	-	0.724438
3R:27400295	FBgn0016061	-	0.724316
3R:5601863	FBgn0037347	+	0.723316
3R:10331642	FBgn0037809	+	0.722674
2R:18679560	FBgn0265626	-	0.721907
2L:20071823	FBgn0032843	-	0.721545
3L:20129364	FBgn0005198	+	0.721342
X:9618183	FBgn0261931	+	0.720759
2L:20061721	FBgn0019686	+	0.720229
3R:24926800	FBgn0039251	+	0.720069
2R:24833731	FBgn0000157	+	0.719209
3L:20263585	FBgn0265959	+	0.718968
2R:24915010	FBgn0085434	+	0.718732
2L:5538087	FBgn0031716	-	0.718135
X:10307892	FBgn0259170	-	0.714491
3R:9370052	FBgn0000723	-	0.713878
3R:12388236	FBgn0053098	+	0.713804
X:13839534	FBgn0052626	-	0.713263
3L:11615722	FBgn0036181	-	0.711926
3R:28888249	FBgn0265998	+	0.710982
3R:20057441	FBgn0038771	-	0.710621
2L:9615252	FBgn0040070	+	0.710358
3R:4450471	FBgn0051522	-	0.710103
3L:12089075	FBgn0036246	+	0.709426
3L:7532614	FBgn0028582	+	0.709052
3L:11197238	FBgn0036144	-	0.708954
3L:6551621	FBgn0042185	+	0.707943
2R:16952603	FBgn0085444	-	0.707631
3R:10844364	FBgn0261053	+	0.705742
2R:15140096	FBgn0015371	+	0.705666
3L:12499539	FBgn0036290	-	0.705543
2R:21506336	FBgn0043070	+	0.704484
3L:1210842	FBgn0264272	+	0.704479
X:17154431	FBgn0016080	-	0.704333
2L:13171381	FBgn0032475	-	0.703944
3R:30027577	FBgn0026597	+	0.703125
3L:4154165	FBgn0259986	-	0.700115
3R:23075005	FBgn0039054	-	0.7
2L:6921074	FBgn0004838	+	0.698655
X:15700904	FBgn0030669	-	0.698184
X:9024138	FBgn0261549	+	0.697848
3L:13386600	FBgn0036353	-	0.697548
2R:16002499	FBgn0034060	+	0.696488
3R:20046471	FBgn0064119	+	0.695925
2L:21107060	FBgn0264865	-	0.69519
3R:20861390	FBgn0038837	-	0.693675
X:8409402	FBgn0262976	-	0.693393
2L:7027193	FBgn0051908	-	0.692801
3L:9431334	FBgn0040305	+	0.692033
X:8573561	FBgn0030051	-	0.691481
2R:15326073	FBgn0034010	-	0.691353
3R:24488612	FBgn0000039	+	0.690203
2L:12400178	FBgn0041195	+	0.689969
2R:8597449	FBgn0033309	-	0.689424
2R:8041610	FBgn0025360	+	0.688832
3L:16705047	FBgn0036654	+	0.687522
3R:11784164	FBgn0037949	-	0.686761
2L:5861424	FBgn0031745	-	0.685229
2L:9954535	FBgn0032169	+	0.68481
3R:9775654	FBgn0037751	+	0.684042
3R:7079963	FBgn0010774	-	0.683406
3R:11763992	FBgn0017581	-	0.682863
2L:14352346	FBgn0262354	+	0.682666
3L:6095018	FBgn0061492	+	0.681585
X:19598078	FBgn0261593	+	0.680256
2R:23960720	FBgn0029105	+	0.679269
2R:9417572	FBgn0041087	+	0.67905
3R:14308523	FBgn0003567	-	0.677784
X:5914487	FBgn0264939	+	0.676777
3R:29222067	FBgn0029176	+	0.676549
2R:17450215	FBgn0028956	-	0.676531
3L:16602548	FBgn0036646	-	0.675536
2L:19530089	FBgn0032801	-	0.675528
X:20669598	FBgn0031127	+	0.675154
3R:21199275	FBgn0264357	+	0.675149
2L:4938734	FBgn0003372	+	0.675078
X:15812272	FBgn0003345	+	0.674625
X:16319647	FBgn0004432	-	0.674419
3L:15557492	FBgn0087035	+	0.674159
2R:10352747	FBgn0261698	-	0.674055
X:9112768	FBgn0030089	+	0.673569
3R:19327283	FBgn0265064	-	0.673498
X:17741018	FBgn0261570	+	0.673339
2L:5537800	FBgn0031716	-	0.670891
2L:11788769	FBgn0032374	+	0.670274
2R:9822346	FBgn0050001	-	0.669192
4:1411	FBgn0267363	+	0.668737
3R:8008551	FBgn0040524	-	0.666424
2R:12302137	FBgn0033708	-	0.666242
2R:23904242	FBgn0034928	+	0.665999
3R:11951161	FBgn0051211	+	0.662951
2L:7443388	FBgn0031914	+	0.66224
2R:8938197	FBgn0033354	-	0.661601
3L:18072628	FBgn0264746	-	0.661333
3R:23525495	FBgn0039084	-	0.660666
3L:22910573	FBgn0037206	+	0.660377
3L:9402170	FBgn0015218	-	0.659716
X:13212393	FBgn0029133	+	0.658031
3R:17679646	FBgn0038535	-	0.657984
3R:25917167	FBgn0250757	+	0.657524
X:13762831	FBgn0003218	+	0.654971
2L:7402986	FBgn0031907	+	0.654764
2L:8529647	FBgn0028394	+	0.654234
3R:5742041	FBgn0037371	-	0.653101
2R:12867322	FBgn0033777	-	0.651857
3R:21364450	FBgn0266172	-	0.65143
3R:8000925	FBgn0266598	-	0.650764
3L:12277737	FBgn0036273	+	0.650284
X:802362	FBgn0025616	-	0.650042
3R:9498232	FBgn0014380	-	0.649649
2R:22911971	FBgn0034797	+	0.649229
3L:16416314	FBgn0036629	-	0.6488
2R:8768554	FBgn0265305	-	0.647059
3R:15830353	FBgn0003227	-	0.646575
3R:9738820	FBgn0037736	-	0.64642
2L:2300505	FBgn0051949	+	0.645155
X:19928512	FBgn0267045	-	0.645095
2R:5858559	FBgn0085414	+	0.644981
3L:12892861	FBgn0036323	+	0.64463
X:13602231	FBgn0004169	-	0.644444
3R:4308455	FBgn0027930	+	0.643795
3R:11822191	FBgn0037955	-	0.643275
X:9083166	FBgn0052707	+	0.640277
3R:21526903	FBgn0038890	+	0.64026
3L:11650837	FBgn0052085	-	0.640188
3R:29854906	FBgn0039710	-	0.639482
2L:7232704	FBgn0264344	-	0.639356
3R:5477759	FBgn0037332	+	0.638152
X:6399792	FBgn0053669	-	0.637155
3R:30036222	FBgn0039740	-	0.636579
2R:12303144	FBgn0061197	-	0.636067
3L:7814785	FBgn0016694	-	0.635631
2L:3714584	FBgn0031566	+	0.634678
2R:13488916	FBgn0033844	-	0.632579
3R:16988972	FBgn0043069	+	0.631798
3L:21567184	FBgn0037101	+	0.631584
2L:20830	FBgn0002121	-	0.630447
3L:2168860	FBgn0035309	-	0.62979
3L:5775014	FBgn0260936	+	0.628471
2R:10478306	FBgn0266627	+	0.628086
3R:12387927	FBgn0053098	+	0.628064
2L:347937	FBgn0004611	+	0.626877
2L:4227808	FBgn0003941	+	0.626562
3R:18366035	FBgn0038608	-	0.626296
2R:9246764	FBgn0010114	-	0.625173
2R:16855256	FBgn0025832	-	0.624639
3L:10462836	FBgn0011802	-	0.624081
2L:325903	FBgn0004611	+	0.62312
X:11579529	FBgn0019660	+	0.620973
2L:5182696	FBgn0261836	+	0.620879
X:3943192	FBgn0052786	+	0.620739
2R:13507659	FBgn0024556	+	0.62009
X:4117896	FBgn0026083	+	0.619502
X:6825420	FBgn0263968	+	0.619237
2L:13387721	FBgn0032517	+	0.616883
3R:5414660	FBgn0037326	+	0.616711
3R:7128648	FBgn0262149	+	0.616579

## Sheet: 2. ΔU12 3'SS
Location	FBgn#	strand	Unused Index of 3'SS in ΔU12
2L:3291289	FBgn0031515	-	19.8997
3L:3900969	FBgn0003943	-	16.9374
3R:6392743	FBgn0037443	-	15.6475
2L:18444847	FBgn0086707	-	15.0133
3L:5734438	FBgn0085447	+	14.7231
3L:8046569	FBgn0011817	+	14.691
2R:12482937	FBgn0033744	+	12.347
3R:8004713	FBgn0037536	+	12.2815
3R:17002029	FBgn0266917	-	11.1481
2R:23537708	FBgn0000241	-	10.8341
3R:26963521	FBgn0039465	-	10.6953
2R:8230503	FBgn0010109	-	9.9666
3L:17755574	FBgn0043025	-	9.3235
3R:25593532	FBgn0261287	-	9.12198
3L:15306504	FBgn0036493	+	8.34812
3L:8407800	FBgn0265102	-	8.1744
2R:24602968	FBgn0035034	+	8.14419
2L:1741693	FBgn0264494	+	7.9714
3L:18299014	FBgn0036785	-	7.82373
3L:6200731	FBgn0035693	+	7.78059
2L:5212797	FBgn0031690	-	7.70682
X:6852943	FBgn0029915	-	7.65844
2R:7815723	FBgn0029093	-	7.61349
3R:14617303	FBgn0038246	+	7.36029
2L:3147327	FBgn0011648	-	7.33714
2L:5213784	FBgn0031690	-	7.28144
3L:19423568	FBgn0052205	-	7.2485
2R:22408782	FBgn0053200	+	7.22888
2R:19443296	FBgn0013325	+	7.04183
3L:9498843	FBgn0036007	-	6.95934
3L:10348192	FBgn0267668	+	6.67566
3R:27235496	FBgn0051068	+	6.64049
2L:5212663	FBgn0031690	-	6.6213
3R:13655485	FBgn0010258	-	6.58879
3R:22214117	FBgn0051163	+	6.54195
3L:14218344	FBgn0036415	+	6.49989
3R:11378034	FBgn0004595	+	6.43065
X:9337893	FBgn0085478	-	6.4125
2L:21836479	FBgn0003866	+	6.36598
2L:17453514	FBgn0032637	+	6.36172
3R:8247385	FBgn0042182	+	6.29216
3L:18041183	FBgn0052192	+	6.10299
2R:18821040	FBgn0010551	+	6.0665
3R:10349795	FBgn0051406	+	6.00963
X:17200286	FBgn0000163	+	5.98067
X:21146604	FBgn0266647	-	5.98
3L:17761033	FBgn0052181	+	5.92573
3R:11971893	FBgn0037970	+	5.92123
2L:5213333	FBgn0031690	-	5.53371
3R:8248711	FBgn0040528	+	5.51058
2L:2795087	FBgn0004242	-	5.47716
2L:155249	FBgn0031228	+	5.44188
3L:8135041	FBgn0035842	-	5.42604
3R:11983284	FBgn0037975	-	5.40786
2R:23128845	FBgn0034825	-	5.35302
2L:10790415	FBgn0051870	+	5.30243
2L:6735783	FBgn0031853	+	5.28256
3R:16988742	FBgn0267152	-	5.26002
2R:14010716	FBgn0002643	+	5.22936
X:7102710	FBgn0029936	-	5.02143
X:19331643	FBgn0086778	-	5.00687
3L:738357	FBgn0035160	-	5.00335
2L:2287457	FBgn0261523	-	4.9706
4:158705	FBgn0053978	-	4.89418
3L:17244372	FBgn0036703	+	4.75367
X:20205742	FBgn0283433	-	4.68242
2L:3528916	FBgn0031549	-	4.61005
X:2741522	FBgn0024980	-	4.5974
2L:5172068	FBgn0261836	+	4.55155
3R:9012306	FBgn0037655	-	4.51755
2R:22706563	FBgn0034769	-	4.51363
2L:12400814	FBgn0041195	+	4.44908
X:12019627	FBgn0030364	+	4.44351
X:17446840	FBgn0030840	-	4.38879
2R:17670386	FBgn0050109	+	4.32988
X:21624960	FBgn0024807	-	4.28842
2R:13408314	FBgn0033836	-	4.264
2R:10143729	FBgn0033491	+	4.26285
X:4627760	FBgn0025387	-	4.19799
3L:1554077	FBgn0035231	+	4.19453
3R:18975916	FBgn0261262	+	4.17024
2R:15688140	FBgn0266708	-	4.13134
3L:9728712	FBgn0036039	+	4.09528
3R:25297521	FBgn0051097	-	4.01733
3L:9417037	FBgn0035988	-	3.99725
3R:31805766	FBgn0039881	+	3.99519
X:20198018	FBgn0283432	-	3.97228
2L:22071603	FBgn0051702	+	3.90965
2R:11220927	FBgn0037084	+	3.85449
X:2327779	FBgn0040391	+	3.80189
X:9558262	FBgn0261835	-	3.76971
3L:21694568	FBgn0052447	-	3.76651
3R:22314767	FBgn0263117	-	3.75362
2L:10581441	FBgn0085190	-	3.75188
3R:9008963	FBgn0037654	+	3.70943
3R:8819657	FBgn0037636	-	3.65666
X:14191806	FBgn0030544	-	3.65611
X:19928550	FBgn0267045	-	3.65041
2R:15423625	FBgn0050472	-	3.60096
X:5103538	FBgn0029746	+	3.58333
3L:21301816	FBgn0266981	+	3.57933
2R:15976478	FBgn0265045	-	3.55909
3R:22297562	FBgn0263835	+	3.54337
2L:18007755	FBgn0261531	+	3.51131
Y:3293966	FBgn0267412	+	3.50128
2L:16853863	FBgn0051809	-	3.48794
3L:12851805	FBgn0036318	+	3.44277
3R:7894261	FBgn0260005	+	3.41085
3L:20164431	FBgn0261556	-	3.38352
2R:19179376	FBgn0263395	+	3.36
3L:3189655	FBgn0260430	-	3.33397
3R:14641963	FBgn0038248	-	3.30682
2R:22091914	FBgn0034693	-	3.24431
X:9269711	FBgn0030120	-	3.20308
2R:9895545	FBgn0285892	+	3.19213
X:14273821	FBgn0002917	+	3.16402
2L:2743402	FBgn0031451	-	3.12821
3L:14991374	FBgn0002778	+	3.08364
3R:29032820	FBgn0266404	+	3.0785
2L:15258131	FBgn0045842	-	3.07501
3L:20265807	FBgn0264468	-	3.06429
3R:11951213	FBgn0051211	+	3.05695
X:2446182	FBgn0040388	-	3.04412
X:2168029	FBgn0023540	+	3.02824
3L:11615634	FBgn0036181	-	3.00654
2L:16743759	FBgn0032600	+	2.99286
2R:24880397	FBgn0265182	+	2.97943
3R:24350726	FBgn0039187	+	2.97634
3L:20266011	FBgn0264468	-	2.96206
2L:20060725	FBgn0014127	-	2.95975
2L:5536496	FBgn0031715	-	2.95758
2R:10130577	FBgn0050011	+	2.92472
2L:5208720	FBgn0031688	+	2.88722
4:905030	FBgn0025726	-	2.86876
3R:5522712	FBgn0264427	-	2.85375
3R:29133803	FBgn0028671	+	2.85193
2L:21372393	FBgn0032945	+	2.83303
2L:1368365	FBgn0031337	+	2.82529
3R:23556013	FBgn0039088	-	2.80949
2R:23687233	FBgn0265052	+	2.80442
2L:3328544	FBgn0053282	+	2.80108
3L:12513825	FBgn0002466	-	2.8
2R:8895786	FBgn0033339	+	2.78642
3R:3625638	FBgn0086378	+	2.74083
3R:5644271	FBgn0027951	-	2.73621
4:31448	FBgn0052009	-	2.73333
3R:17474917	FBgn0261046	-	2.72674
3R:25070202	FBgn0039271	+	2.72658
2L:2843708	FBgn0031469	-	2.68966
2L:22043701	FBgn0051601	-	2.68408
X:10346848	FBgn0263997	+	2.67052
2L:20607690	FBgn0266214	-	2.66594
2L:6153009	FBgn0040950	+	2.65422
2R:21320064	FBgn0050394	-	2.65404
3R:20861309	FBgn0038837	-	2.62802
X:2173239	FBgn0025839	+	2.62622
2L:12399205	FBgn0041195	+	2.6252
2R:22090921	FBgn0265046	-	2.62418
3L:20347834	FBgn0036973	-	2.62219
3R:9562112	FBgn0037710	-	2.61991
2R:18616196	FBgn0034363	+	2.57722
2R:16276589	FBgn0053017	+	2.56959
3R:15746105	FBgn0038355	+	2.56017
3L:17760720	FBgn0052181	+	2.55439
3L:21573189	FBgn0052438	+	2.53673
2R:13211142	FBgn0050058	-	2.52822
3R:21167734	FBgn0260004	-	2.52469
2R:6891979	FBgn0050158	+	2.52196
X:21624961	FBgn0024807	-	2.5097
2R:23599821	FBgn0260761	-	2.50785
3R:8820918	FBgn0262604	+	2.49991
3R:8247485	FBgn0042182	+	2.45889
2L:10369530	FBgn0041723	-	2.43902
3L:1757306	FBgn0035268	+	2.42749
2L:855686	FBgn0031288	+	2.42626
3R:5480096	FBgn0015402	-	2.42107
2L:18200649	FBgn0263332	+	2.40625
3L:7467723	FBgn0261536	+	2.4031
3R:13261577	FBgn0040551	+	2.39767
4:1004469	FBgn0019650	+	2.38182
3R:18287545	FBgn0038598	-	2.38093
3R:29823768	FBgn0039704	+	2.36312
2L:779339	FBgn0031277	+	2.35424
X:21102052	FBgn0031155	-	2.33806
2R:23309523	FBgn0034842	-	2.33298
2R:12799259	FBgn0003326	+	2.32495
3L:7163879	FBgn0265296	-	2.31991
3R:20861511	FBgn0038837	-	2.27365
3R:23555476	FBgn0039088	-	2.26469
2L:4833217	FBgn0031634	-	2.2528
2L:4964024	FBgn0083960	+	2.25162
2R:21584386	FBgn0050222	+	2.24344
2R:9822099	FBgn0050001	-	2.22103
3L:7335876	FBgn0035766	-	2.20742
2R:24123525	FBgn0264297	-	2.20108
X:15330111	FBgn0015926	+	2.19266
X:6361567	FBgn0016974	-	2.18621
X:16785327	FBgn0030787	-	2.16802
2R:18356056	FBgn0285917	-	2.16704
2L:5182473	FBgn0261836	+	2.1534
2R:24475615	FBgn0035009	+	2.13408
3L:4145711	FBgn0052260	+	2.13383
3L:10358990	FBgn0267668	+	2.125
2R:10516918	FBgn0283521	-	2.12328
X:9098481	FBgn0030087	-	2.10789
3L:17244109	FBgn0036703	+	2.10364
2L:3863554	FBgn0031574	+	2.07695
X:15575551	FBgn0259195	-	2.07
2R:13582195	FBgn0027581	-	2.06805
2R:5858623	FBgn0085414	+	2.06037
2R:24938350	FBgn0022343	+	2.05943
3L:2587575	FBgn0261602	+	2.05566
2L:11519009	FBgn0032364	+	2.05551
3R:20843084	FBgn0038832	+	2.05263
3L:6169170	FBgn0035688	-	2.03236
X:12627215	FBgn0030409	+	2.01546
3R:19757814	FBgn0024963	+	2.0122
3R:7422707	FBgn0037502	+	1.99885
X:18535239	FBgn0265598	+	1.98587
3L:20974012	FBgn0053286	-	1.97436
2L:6002522	FBgn0031760	+	1.97329
2L:4961806	FBgn0083960	+	1.97143
2L:19908758	FBgn0263873	+	1.96871
3R:27237847	FBgn0051064	-	1.96088
2L:6463608	FBgn0031816	-	1.95132
3R:13661505	FBgn0004587	+	1.94824
X:19736995	FBgn0031065	+	1.9471
2L:19908938	FBgn0263873	+	1.94419
3L:19296350	FBgn0028380	+	1.93107
4:152194	FBgn0052006	+	1.92969
2R:21689283	FBgn0034655	+	1.92913
X:17624206	FBgn0030850	-	1.92834
3L:12067923	FBgn0284221	-	1.92245
2L:9397773	FBgn0032115	-	1.92215
3L:11574031	FBgn0053490	-	1.92204
X:17667932	FBgn0250788	+	1.91892
3R:10303309	FBgn0262617	+	1.91399
X:1709776	FBgn0025378	-	1.91134
2R:12686786	FBgn0033767	+	1.89704
3L:11615265	FBgn0036181	-	1.88651
X:15138304	FBgn0030616	-	1.88616
X:2051794	FBgn0025632	+	1.8772
3R:20861678	FBgn0038837	-	1.86594
3R:30419485	FBgn0027544	-	1.85704
3R:22709903	FBgn0039010	-	1.84604
4:231087	FBgn0039897	+	1.84584
2R:21929401	FBgn0085397	+	1.84401
2R:12027158	FBgn0259985	-	1.83983
2L:10999855	FBgn0000146	-	1.83966
3R:5455450	FBgn0037326	+	1.82292
X:20413963	FBgn0040651	-	1.8217
3L:7814754	FBgn0016694	-	1.82109
2L:1026251	FBgn0031294	-	1.81846
X:4642331	FBgn0025612	-	1.81034
2R:10320373	FBgn0250822	-	1.79426
2L:12287555	FBgn0000114	+	1.77536
3R:17402681	FBgn0085308	-	1.76777
3L:3545798	FBgn0005640	+	1.76034
3R:6376382	FBgn0260766	+	1.75862
2R:11589669	FBgn0033636	-	1.75502
3R:13696769	FBgn0028487	-	1.75317
X:1642884	FBgn0283451	+	1.74701
3R:20862436	FBgn0038837	-	1.7432
3R:10753646	FBgn0037829	-	1.74167
3R:19979106	FBgn0051213	+	1.73109
2L:1344569	FBgn0026141	+	1.72747
3L:20432766	FBgn0284421	+	1.72481
X:14792429	FBgn0003301	-	1.71395
2L:952255	FBgn0028481	+	1.71327
3R:23997266	FBgn0053108	+	1.7132
X:15223056	FBgn0262486	-	1.69822
3R:15370567	FBgn0038332	-	1.69461
3L:2168823	FBgn0035309	-	1.69169
2L:19395075	FBgn0051798	+	1.68863
2R:13212012	FBgn0050058	-	1.68521
3L:17837711	FBgn0001134	+	1.68476
2L:951586	FBgn0028481	+	1.68399
2R:14153275	FBgn0086895	+	1.68134
3L:6089789	FBgn0035677	+	1.67941
X:742529	FBgn0021764	+	1.67762
3R:21568851	FBgn0038892	-	1.67667
2L:11788833	FBgn0032374	+	1.67634
2L:6681768	FBgn0028703	-	1.67623
2L:254398	FBgn0031238	-	1.67601
3R:25608799	FBgn0261287	-	1.6623
2R:23058543	FBgn0265188	+	1.66221
3R:16005673	FBgn0262028	-	1.66198
2L:11645342	FBgn0032369	-	1.65979
2R:13210980	FBgn0050058	-	1.65925
2R:15227457	FBgn0259878	-	1.65766
3R:20986146	FBgn0013995	+	1.65656
2L:12924343	FBgn0040510	+	1.65441
3L:14401490	FBgn0036422	-	1.65419
3R:27266012	FBgn0039504	+	1.64941
2L:1741716	FBgn0264494	+	1.647
2R:12302975	FBgn0061197	-	1.63993
3L:13387611	FBgn0036353	-	1.63748
3R:14245190	FBgn0038214	-	1.63442
3R:8360247	FBgn0037583	-	1.627
3R:7119049	FBgn0261238	-	1.625
3R:10326483	FBgn0266717	-	1.625
3R:20738335	FBgn0038821	-	1.625
3L:4130719	FBgn0264693	-	1.62321
3L:346339	FBgn0023000	-	1.62063
3L:3217894	FBgn0035420	-	1.61538
X:8060159	FBgn0004656	-	1.60157
3R:21889664	FBgn0264426	+	1.59568
X:10608307	FBgn0263072	-	1.59458
3L:18299639	FBgn0036785	-	1.59134
3R:20966804	FBgn0002921	+	1.58288
3L:2951441	FBgn0052846	-	1.581
2R:24769727	FBgn0035060	-	1.57839
3R:14433206	FBgn0086901	-	1.57782
3L:16955533	FBgn0036680	-	1.57685
2L:12035193	FBgn0042126	+	1.57196
X:12769690	FBgn0030421	+	1.56757
3L:1322451	FBgn0035208	-	1.56447
2L:10888218	FBgn0032312	-	1.56
3R:30490595	FBgn0039779	+	1.55699
2L:22043194	FBgn0051601	-	1.54957
3R:20046321	FBgn0064119	+	1.54192
3R:11951214	FBgn0051211	+	1.53722
2R:18616440	FBgn0034363	+	1.53163
X:15330333	FBgn0015926	+	1.52641
2L:20924168	FBgn0053318	+	1.51452
2R:8138803	FBgn0263593	-	1.507
3R:29055404	FBgn0267776	-	1.50036
2L:8244733	FBgn0032010	-	1.49901
3R:22404445	FBgn0038959	+	1.49506
2R:8433072	FBgn0011812	-	1.49092
X:21035830	FBgn0031145	+	1.48579
2L:19340935	FBgn0024245	-	1.48568
3R:10687078	FBgn0262717	+	1.48542
3R:15242909	FBgn0266599	+	1.48495
2R:7244516	FBgn0026602	-	1.48132
2R:22933319	FBgn0034800	-	1.47772
3R:9447539	FBgn0261552	+	1.47465
2L:20735252	FBgn0262743	+	1.47446
X:15760195	FBgn0030685	-	1.47404
2R:17070677	FBgn0050460	-	1.47182
2L:6681773	FBgn0028703	-	1.46947
3R:23933411	FBgn0039129	-	1.46486
4:1077830	FBgn0024913	-	1.46465
4:1078830	FBgn0024913	-	1.46371
3L:3900210	FBgn0003943	-	1.45941
2R:6627678	FBgn0262736	-	1.45648
3L:1749720	FBgn0035267	+	1.45588
3L:8404511	FBgn0035889	-	1.45435
X:20672047	FBgn0031128	-	1.45326
X:21309273	FBgn0031171	-	1.44792
2L:17488379	FBgn0003187	-	1.44075
3L:24748407	FBgn0028993	+	1.43186
2R:21322990	FBgn0050394	-	1.42276
2R:19500118	FBgn0034454	+	1.41975
2R:9083211	FBgn0033371	+	1.4188
3R:20814772	FBgn0038827	-	1.41304
3R:7771152	FBgn0037516	-	1.4094
3R:14367500	FBgn0024321	-	1.40458
3R:22293458	FBgn0051163	+	1.40076
2L:7800345	FBgn0031951	+	1.40062
2R:21097140	FBgn0085425	+	1.39817
X:11791022	FBgn0266277	-	1.39742
2R:23247726	FBgn0034837	-	1.39734
3R:9695929	FBgn0051352	-	1.39233
2R:13198160	FBgn0053182	-	1.39226
2L:13980501	FBgn0028939	+	1.38945
2L:8514593	FBgn0032051	-	1.38217
3R:28514747	FBgn0013813	+	1.375
2R:11456987	FBgn0000581	+	1.37356
2R:22611579	FBgn0034745	-	1.36958
3L:16902377	FBgn0261565	+	1.36505
3R:24173053	FBgn0039161	+	1.36471
X:19216052	FBgn0031000	+	1.36453
3L:20829786	FBgn0259243	+	1.36369
3R:7977963	FBgn0037533	-	1.35889
4:243815	FBgn0039897	+	1.35712
3R:5375277	FBgn0037317	+	1.35692
2R:16955737	FBgn0265174	+	1.35608
X:6807798	FBgn0029903	+	1.34973
3R:10687077	FBgn0262717	+	1.3484
X:13711103	FBgn0265726	+	1.34554
3R:21053935	FBgn0011672	-	1.34126
X:16274502	FBgn0040207	-	1.34114
2R:9997221	FBgn0022382	-	1.33427
3L:9130250	FBgn0011206	-	1.33425
X:15329931	FBgn0015926	+	1.32528
3R:27250351	FBgn0039501	-	1.32345
2R:15970040	FBgn0265045	-	1.31915
2L:8317355	FBgn0262598	-	1.31895
3R:6123237	FBgn0037402	+	1.31775
3R:19169519	FBgn0010768	+	1.31675
3R:4797698	FBgn0260794	-	1.31605
2R:8938142	FBgn0033354	-	1.30952
2R:6764737	FBgn0085421	-	1.30916
X:15909223	FBgn0010315	-	1.30874
2L:21087969	FBgn0053508	-	1.30658
3L:6530971	FBgn0052396	+	1.30258
3L:3902708	FBgn0003943	-	1.30225
3L:11795857	FBgn0004381	+	1.29899
2R:10645155	FBgn0033539	-	1.29847
2L:5172165	FBgn0261836	+	1.29224
2R:9046749	FBgn0033368	-	1.29117
X:4798042	FBgn0029728	-	1.29054
4:992065	FBgn0019650	+	1.29009
2L:10689003	FBgn0032284	-	1.28948
3L:20965756	FBgn0037040	-	1.28781
2L:5213641	FBgn0031690	-	1.28643
3R:23249683	FBgn0039065	-	1.27955
2L:4457319	FBgn0261606	-	1.27849
2R:23368481	FBgn0034853	+	1.27764
3L:13024881	FBgn0266709	-	1.27372
2L:13964793	FBgn0027929	+	1.27265
3R:12387978	FBgn0053098	+	1.27264
3R:15793209	FBgn0038363	+	1.27066
3L:17760627	FBgn0052181	+	1.26846
2R:11582146	FBgn0033636	-	1.26473
2L:16902527	FBgn0261671	+	1.2633
2L:2264096	FBgn0031407	+	1.25979
X:8169917	FBgn0030017	-	1.25775
2R:16650812	FBgn0024232	+	1.25598
2R:10050621	FBgn0265342	+	1.25428
2R:12303052	FBgn0061197	-	1.25009
X:2187147	FBgn0040900	+	1.24945
2L:22042348	FBgn0051601	-	1.24473
2L:9328079	FBgn0032109	+	1.24459
3L:8307733	FBgn0035871	-	1.24409
3R:9518260	FBgn0037703	+	1.23958
X:8174215	FBgn0030018	-	1.23118
3R:22373065	FBgn0038952	+	1.23049
3R:9256071	FBgn0037667	+	1.22841
2R:9424328	FBgn0033413	+	1.22714
2L:7475001	FBgn0260486	-	1.22711
3R:23524990	FBgn0039084	-	1.22629
3L:994975	FBgn0035179	+	1.2239
2L:16835175	FBgn0032613	-	1.22049
3L:1213325	FBgn0264272	+	1.21345
2L:8228	FBgn0031208	+	1.21004
2R:13855664	FBgn0033880	-	1.20986
2L:2081131	FBgn0031388	+	1.20819
3L:1528077	FBgn0035227	-	1.20371
3R:21885333	FBgn0038915	-	1.20095
2R:6879491	FBgn0033112	-	1.19733
3L:15023787	FBgn0047338	+	1.19411
X:13297670	FBgn0030467	-	1.19171
2R:23057408	FBgn0265187	+	1.19148
2R:22727782	FBgn0028371	-	1.18722
2R:15307155	FBgn0265194	-	1.18643
3L:8805645	FBgn0085456	+	1.18642
2R:21319804	FBgn0250824	-	1.18578
X:19329721	FBgn0086778	-	1.18421
X:21606880	FBgn0040028	-	1.1809
2R:21142835	FBgn0034592	+	1.17935
2R:20344195	FBgn0034506	+	1.17859
3L:9695325	FBgn0266596	+	1.17855
3R:28284107	FBgn0085466	+	1.1768
3L:18821306	FBgn0036815	+	1.17667
3L:20971641	FBgn0053286	-	1.17544
2R:20981310	FBgn0034566	+	1.17479
2R:13413041	FBgn0260475	-	1.17421
2L:5178047	FBgn0261836	+	1.17247
X:20222744	FBgn0053499	-	1.16906
2R:7967005	FBgn0033243	-	1.16835
3L:4480826	FBgn0035551	+	1.16562
2R:14623919	FBgn0083123	+	1.165
3R:18362401	FBgn0038607	+	1.16497
2L:5179730	FBgn0261836	+	1.16267
2R:9093304	FBgn0033374	-	1.15921
3R:30178432	FBgn0039752	+	1.15817
X:10977837	FBgn0259241	-	1.15789
X:20465153	FBgn0052506	+	1.15622
X:9192436	FBgn0030098	+	1.15116
X:13284963	FBgn0041210	-	1.14369
3L:20963393	FBgn0037040	-	1.14179
X:18367003	FBgn0265784	+	1.13897
4:139821	FBgn0052000	+	1.13483
X:14252563	FBgn0002873	+	1.1348
3L:19300919	FBgn0003089	-	1.13422
3R:20016825	FBgn0270925	+	1.12848
3R:15950453	FBgn0051088	-	1.1268
3R:7801854	FBgn0037519	-	1.12572
2L:1946197	FBgn0053673	-	1.125
3R:29175429	FBgn0039647	-	1.12366
2R:13211730	FBgn0050058	-	1.11418
X:16439515	FBgn0030752	-	1.11367
3L:12891653	FBgn0264486	+	1.11111
3L:3805881	FBgn0052264	-	1.10933
3L:2596031	FBgn0062517	+	1.10674
2L:14352397	FBgn0262354	+	1.10119
2L:11853591	FBgn0261805	+	1.1
4:104082	FBgn0085432	+	1.09912
3R:20804674	FBgn0038826	+	1.0967
3R:9338636	FBgn0262993	-	1.09644
3R:23267661	FBgn0004882	-	1.09133
X:741690	FBgn0021764	+	1.08922
3R:30694913	FBgn0039796	-	1.08753
3R:18981107	FBgn0038666	-	1.08653
3L:20305111	FBgn0052225	-	1.08593
3R:15833284	FBgn0263023	-	1.08461
X:13715627	FBgn0030512	-	1.08384
2L:21274348	FBgn0032938	+	1.08314
2R:12691736	FBgn0033769	-	1.08247
2R:7680313	FBgn0033212	-	1.0811
3R:7978081	FBgn0037533	-	1.08012
2R:23325260	FBgn0034844	+	1.07817
2R:10498090	FBgn0283521	-	1.07764
2R:6038011	FBgn0033054	-	1.0772
2R:9097061	FBgn0083124	+	1.07559
2R:15229298	FBgn0265508	+	1.06897
3R:22605817	FBgn0051158	+	1.06874
X:9159139	FBgn0040467	+	1.06812
3L:11518672	FBgn0036168	+	1.06568
3L:19845496	FBgn0020389	+	1.06103
2R:10351942	FBgn0262791	-	1.05887
2R:20241473	FBgn0034487	+	1.05882
X:479401	FBgn0052817	+	1.05708
2R:19159782	FBgn0000578	+	1.05682
2L:67568	FBgn0067779	+	1.05669
3R:16352347	FBgn0038420	-	1.05593
2L:18674061	FBgn0261349	-	1.05519
3R:25647336	FBgn0039350	+	1.05495
3R:7363583	FBgn0004175	-	1.0546
3R:20862668	FBgn0038837	-	1.05304
2R:6216604	FBgn0265044	-	1.05
2R:20958390	FBgn0008636	-	1.04839
2R:9091350	FBgn0033373	-	1.04671
2L:3693612	FBgn0051779	-	1.04488
X:8225078	FBgn0261873	+	1.04388
X:1916976	FBgn0023509	+	1.04237
2R:18612427	FBgn0261587	-	1.03994
3L:7493155	FBgn0035790	+	1.03977
2R:11864371	FBgn0260436	+	1.03726
2R:2963084	FBgn0020908	-	1.03575
X:16451701	FBgn0262734	+	1.03388
3L:7066860	FBgn0035734	+	1.03339
3L:6235573	FBgn0035695	-	1.03262
2R:15766714	FBgn0265991	-	1.03146
3L:10577282	FBgn0052062	+	1.0311
2R:10042089	FBgn0033476	-	1.03009
2L:7232646	FBgn0264344	-	1.02794
X:16741238	FBgn0052568	+	1.02597
X:8512430	FBgn0053181	+	1.02534
2L:17453883	FBgn0032637	+	1.02492
X:22534608	FBgn0031195	+	1.02218
3L:1666597	FBgn0083121	-	1.01888
3R:7121754	FBgn0261238	-	1.01875
3R:22277636	FBgn0051163	+	1.01852
3L:11583169	FBgn0052086	-	1.01684
X:10798545	FBgn0285926	-	1.01549
3R:7251241	FBgn0011282	-	1.01545
3L:18303927	FBgn0015946	-	1.01402
2R:14192335	FBgn0050069	+	1.01377
3L:18909885	FBgn0036829	-	1.01266
3L:12151210	FBgn0013997	+	1.01227
3L:14065588	FBgn0267795	+	1.01147
2R:15140982	FBgn0015371	+	1.01081
2R:6987637	FBgn0033122	+	1.01066
3L:16679474	FBgn0063485	-	1.00913
2R:24833796	FBgn0000157	+	1.00501
3R:12042016	FBgn0037986	+	1.00442
3R:10372510	FBgn0020379	-	1.00217
2R:16197128	FBgn0262026	+	1.00101
3R:18011096	FBgn0263995	+	1
3L:11312506	FBgn0036153	+	1
3R:20107501	FBgn0051206	-	0.999832
X:18091554	FBgn0021765	+	0.999108
3R:20862120	FBgn0038837	-	0.995865
2R:22340638	FBgn0034720	-	0.994374
2R:9082669	FBgn0033371	+	0.99347
2R:10715544	FBgn0024836	+	0.988477
3R:24352052	FBgn0039187	+	0.987993
3R:8677095	FBgn0037610	+	0.986526
X:5625756	FBgn0259994	-	0.986293
3L:6020059	FBgn0052406	+	0.984375
3L:8355943	FBgn0035880	-	0.984183
2L:12540901	FBgn0259176	-	0.98215
X:4629502	FBgn0025387	-	0.979915
3R:23997111	FBgn0053108	+	0.978693
2L:1975728	FBgn0031377	-	0.975246
2R:14193664	FBgn0050069	+	0.967911
2R:23358239	FBgn0034850	+	0.966309
X:10051662	FBgn0005391	-	0.963404
2L:8506707	FBgn0032048	-	0.962277
3L:20966064	FBgn0037040	-	0.962025
2L:21098498	FBgn0284251	-	0.95934
3L:22852410	FBgn0263345	+	0.959146
2R:14010162	FBgn0002643	+	0.95898
2R:18021367	FBgn0034289	+	0.958891
3L:10642048	FBgn0036093	+	0.958177
2R:8098356	FBgn0033258	-	0.957501
2R:18692040	FBgn0262103	+	0.95589
X:3946894	FBgn0052783	+	0.955449
3L:11613585	FBgn0036181	-	0.953776
3L:2661382	FBgn0053233	+	0.952876
3L:20263633	FBgn0265959	+	0.952629
3R:29855874	FBgn0039710	-	0.951642
2R:13208252	FBgn0033806	+	0.950381
2R:20728797	FBgn0034546	-	0.94984
3L:2653717	FBgn0259199	+	0.948431
2R:7004058	FBgn0029508	+	0.947935
2L:4940881	FBgn0003372	+	0.946256
2R:10048998	FBgn0040773	+	0.943548
2R:22933509	FBgn0034800	-	0.943456
3R:5741972	FBgn0037371	-	0.941718
X:11579351	FBgn0019660	+	0.941374
2R:11861844	FBgn0085259	+	0.937864
2R:10146995	FBgn0033494	-	0.937604
2L:21930816	FBgn0266873	+	0.9375
2L:12125420	FBgn0032414	+	0.9375
3L:16705109	FBgn0036654	+	0.932897
3R:21884846	FBgn0038915	-	0.932122
3L:15093325	FBgn0036476	-	0.931435
3L:16132385	FBgn0036574	+	0.930565
2L:14737757	FBgn0028537	-	0.93009
X:1647364	FBgn0283451	+	0.929625
2L:9792966	FBgn0032150	-	0.928485
3R:11989524	FBgn0260745	-	0.926554
3L:15611190	FBgn0036520	-	0.920708
2L:7732332	FBgn0031939	-	0.91929
X:16709358	FBgn0030778	+	0.91578
3R:17708348	FBgn0261885	-	0.914062
3L:19693572	FBgn0261341	-	0.913616
3R:10250927	FBgn0261928	+	0.912818
2R:18977743	FBgn0034411	+	0.911885
X:8099069	FBgn0029997	-	0.910497
2R:10354105	FBgn0283625	+	0.909821
3R:12376327	FBgn0010041	+	0.909311
2R:24912826	FBgn0085434	+	0.909158
3R:20620161	FBgn0038815	+	0.908595
3L:11615745	FBgn0036181	-	0.907123
2R:19944787	FBgn0261580	-	0.905882
2R:12879286	FBgn0002069	+	0.904954
3R:5240579	FBgn0053293	-	0.904569
3R:10339029	FBgn0037811	+	0.903478
3L:9830842	FBgn0264489	+	0.902858
2L:6873937	FBgn0266219	+	0.902778
3R:20558243	FBgn0043457	+	0.9
3L:2563978	FBgn0010909	-	0.892181
X:9681192	FBgn0261617	-	0.891595
2L:6067809	FBgn0031775	-	0.890909
2R:7515583	FBgn0033185	-	0.889663
2R:14150096	FBgn0033897	-	0.889479
2R:15227749	FBgn0259878	-	0.887325
2L:8438526	FBgn0002887	+	0.886392
2L:2580071	FBgn0031436	-	0.886364
3R:12508017	FBgn0013278	+	0.885297
3R:18598873	FBgn0038630	+	0.884351
2R:7784503	FBgn0000337	-	0.883594
3R:7935654	FBgn0000504	-	0.883306
3L:19611262	FBgn0036892	-	0.881828
2L:8228258	FBgn0032006	-	0.881529
X:19478624	FBgn0052533	-	0.881447
3R:27096793	FBgn0243514	-	0.879547
X:2330412	FBgn0053218	+	0.878951
3R:25399184	FBgn0004509	-	0.875883
3R:18225698	FBgn0038586	-	0.87555
3L:256594	FBgn0024806	-	0.875256
3L:18869053	FBgn0036819	+	0.873838
3R:11881098	FBgn0037958	-	0.871652
2R:24614983	FBgn0035040	-	0.871146
X:8876060	FBgn0011661	-	0.870871
2R:20631115	FBgn0034530	-	0.87082
3R:23992539	FBgn0039137	-	0.870403
3L:9859717	FBgn0036052	-	0.868985
3R:11215370	FBgn0086472	-	0.86296
3R:20542093	FBgn0016917	-	0.862215
2R:22712416	FBgn0050275	+	0.860863
2L:22365192	FBgn0039972	+	0.859375
3L:11046352	FBgn0263776	-	0.859375
2R:9842226	FBgn0266186	-	0.858243
3R:9768077	FBgn0024330	-	0.856523
3R:21876760	FBgn0038912	+	0.8563
3R:24192925	FBgn0266282	-	0.854994
2L:11278574	FBgn0052831	+	0.854217
2L:456796	FBgn0031257	+	0.8515
2R:13179014	FBgn0033802	-	0.849206
3L:18299766	FBgn0036785	-	0.847367
3L:15557524	FBgn0087035	+	0.847035
3L:17369786	FBgn0036715	-	0.847031
3R:18908505	FBgn0038659	+	0.845912
3R:9523535	FBgn0037702	+	0.843717
2L:5182776	FBgn0261836	+	0.842685
3R:22630607	FBgn0020278	-	0.842549
3L:10985073	FBgn0013469	-	0.84
3L:3334777	FBgn0035440	-	0.83984
3R:13258405	FBgn0000024	-	0.838246
3L:7515825	FBgn0035793	+	0.837111
2R:14194186	FBgn0050069	+	0.835402
2R:16321514	FBgn0050096	-	0.834539
2R:15884571	FBgn0264089	-	0.83387
4:1060660	FBgn0011642	-	0.833785
3L:867941	FBgn0035171	+	0.833333
3L:7760983	FBgn0001208	+	0.833115
2L:8487744	FBgn0262029	+	0.832246
4:226576	FBgn0051999	-	0.831313
4:726661	FBgn0005666	+	0.83112
2R:14413803	FBgn0033935	+	0.831001
2L:11997199	FBgn0051865	+	0.829712
2R:24051540	FBgn0003353	+	0.829352
X:5697287	FBgn0261927	+	0.827958
2L:7803044	FBgn0031952	-	0.827396
3R:22615806	FBgn0051159	+	0.826271
3R:8835511	FBgn0262614	-	0.824042
2L:9957059	FBgn0032171	-	0.823121
3R:20861930	FBgn0038837	-	0.822269
X:11486235	FBgn0030306	+	0.821356
3R:7276034	FBgn0267337	-	0.820715
3R:17795360	FBgn0038545	+	0.819173
3L:15011765	FBgn0036463	-	0.818107
X:12015425	FBgn0030362	+	0.813679
X:1015080	FBgn0040351	-	0.813512
2R:17470576	FBgn0022987	+	0.813002
2R:9417632	FBgn0041087	+	0.812909
X:15475162	FBgn0267977	-	0.811441
2L:10979632	FBgn0041781	+	0.811055
3L:11614914	FBgn0036181	-	0.811052
2L:10323670	FBgn0032219	+	0.810222
2R:23322065	FBgn0050416	-	0.808018
3L:8982713	FBgn0035949	+	0.807822
3L:11652149	FBgn0052085	-	0.805794
2L:9177124	FBgn0041092	+	0.804435
2L:17602205	FBgn0261089	+	0.803571
3R:22082248	FBgn0038929	+	0.803571
X:13714823	FBgn0265726	+	0.803043
3R:23507259	FBgn0085318	-	0.801357
2R:9128311	FBgn0027561	-	0.800978
2L:14875698	FBgn0032554	-	0.800555
2R:8133137	FBgn0005648	+	0.800436
3L:15581353	FBgn0036514	+	0.800272
3L:1040355	FBgn0004870	-	0.8
3R:30705453	FBgn0051010	-	0.799005
3R:28882684	FBgn0053203	-	0.796942
2R:9258061	FBgn0020621	-	0.795668
2L:22109222	FBgn0032973	+	0.795061
2R:14193587	FBgn0050069	+	0.793809
X:2714287	FBgn0024991	+	0.793103
X:13805451	FBgn0261244	+	0.789474
3R:11982430	FBgn0037974	-	0.789386
3R:19656373	FBgn0038725	-	0.785369
X:20464852	FBgn0052506	+	0.783684
2R:13183235	FBgn0028991	-	0.78364
2R:22645538	FBgn0034753	-	0.782563
X:9884937	FBgn0030160	+	0.7822
3R:20556689	FBgn0067783	-	0.781493
X:1304361	FBgn0025641	-	0.780934
2R:17580113	FBgn0034246	-	0.779309
3R:31587302	FBgn0003268	+	0.777834
3L:1213177	FBgn0264272	+	0.776577
3R:11436127	FBgn0037902	+	0.775027
2L:5182976	FBgn0261836	+	0.772607
2L:10252483	FBgn0010407	+	0.772551
2R:22764456	FBgn0034776	+	0.771459
4:1243718	FBgn0053653	+	0.770894
2R:12310065	FBgn0033710	+	0.769379
3L:8138691	FBgn0002899	+	0.769287
3R:30386829	FBgn0015222	-	0.768468
3R:20046523	FBgn0064119	+	0.768033
X:15745170	FBgn0030680	-	0.767109
X:6555865	FBgn0085446	+	0.766467
X:14185477	FBgn0052603	+	0.765907
2L:2752712	FBgn0250906	-	0.765884
3L:16105975	FBgn0262987	+	0.764167
3R:12350466	FBgn0038013	-	0.7624
2L:3621325	FBgn0031554	-	0.761749
2R:17257710	FBgn0262568	-	0.7596
3R:9816670	FBgn0037763	-	0.758499
3R:21131061	FBgn0038860	+	0.758341
3L:19640985	FBgn0036897	-	0.758312
2L:10395531	FBgn0262782	-	0.757592
X:11561653	FBgn0030310	+	0.757513
3L:18723134	FBgn0036809	-	0.757033
3L:8776996	FBgn0266084	+	0.756008
2L:19701223	FBgn0000464	+	0.755556
X:1737161	FBgn0025391	-	0.753158
3L:8280759	FBgn0263219	+	0.75291
3L:3148135	FBgn0035402	-	0.751167
3R:7079456	FBgn0010774	-	0.747333
3R:5374391	FBgn0086695	-	0.746534
2R:8131173	FBgn0260390	-	0.746107
2R:13444343	FBgn0013765	-	0.745459
2L:16898388	FBgn0051805	-	0.745455
3R:28820787	FBgn0039602	+	0.742998
2L:2889673	FBgn0041111	+	0.742823
2R:12657674	FBgn0033763	+	0.742823
2L:21132033	FBgn0284223	+	0.74237
2L:16850036	FBgn0051810	-	0.738837
3L:8577047	FBgn0262508	+	0.737041
2R:13662097	FBgn0000633	+	0.735929
2R:22927759	FBgn0261564	+	0.735927
3L:541001	FBgn0035140	+	0.735638
3R:6642083	FBgn0051286	+	0.735164
X:16006943	FBgn0030721	+	0.734833
2R:12303127	FBgn0061197	-	0.734777
3R:9688043	FBgn0260463	-	0.734035
3R:8563423	FBgn0051460	+	0.732316
3L:5814867	FBgn0003984	-	0.732119
2L:10329136	FBgn0032221	-	0.730159
2L:3692306	FBgn0031558	-	0.729814
2L:21372124	FBgn0032945	+	0.729248
4:632027	FBgn0039915	+	0.729167
3R:27872230	FBgn0039552	-	0.727945
2R:12700296	FBgn0033770	+	0.726661
2L:23166880	FBgn0039958	-	0.726478
3R:30039938	FBgn0003511	+	0.725481
3L:22717974	FBgn0052452	+	0.725286
2L:2300582	FBgn0051949	+	0.725142
2R:12617455	FBgn0004435	+	0.723529
2R:14193205	FBgn0050069	+	0.722531
3R:13157980	FBgn0038118	+	0.721187
3L:6177121	FBgn0035689	+	0.719744
3R:22287796	FBgn0051163	+	0.718242
3L:21303838	FBgn0037070	-	0.717961
3L:17542890	FBgn0259174	+	0.715815
X:11718058	FBgn0030329	+	0.71415
3R:8005009	FBgn0037536	+	0.713616
3R:9571401	FBgn0037714	-	0.713369
3L:7814753	FBgn0016694	-	0.71243
2R:9568376	FBgn0085436	-	0.712247
X:19909914	FBgn0267042	-	0.712186
3R:4960974	FBgn0250839	-	0.711431
2R:10042466	FBgn0033476	-	0.710741
3L:9014630	FBgn0035956	-	0.710101
X:1474893	FBgn0025382	-	0.709608
2R:23160725	FBgn0034829	+	0.70927
X:924619	FBgn0040344	-	0.708932
2L:20874840	FBgn0266316	+	0.708511
3R:12504734	FBgn0051354	+	0.708402
3R:8344808	FBgn0037580	+	0.708129
2L:10529561	FBgn0032264	+	0.707183
2L:2821038	FBgn0283531	-	0.70668
3R:10373206	FBgn0020379	-	0.706665
3R:27465087	FBgn0039518	+	0.705992
X:16975154	FBgn0266354	-	0.705128
2R:16176675	FBgn0034085	-	0.704678
3R:14057886	FBgn0038197	+	0.703475
3R:28737647	FBgn0039595	-	0.702621
4:578985	FBgn0040324	+	0.700753
X:13069644	FBgn0265597	+	0.7
2L:7403228	FBgn0031907	+	0.699218
3R:16274953	FBgn0250823	+	0.698323
X:811690	FBgn0264449	-	0.697171
3L:21333209	FBgn0267737	-	0.695446
3R:18365980	FBgn0038608	-	0.693681
2R:17855139	FBgn0041585	+	0.693671
2L:14326434	FBgn0261563	+	0.693408
3R:24517590	FBgn0039201	+	0.692708
3R:27161454	FBgn0039495	+	0.691803
2R:24185238	FBgn0259937	+	0.691485
3R:15229180	FBgn0038306	-	0.690933
2L:17398596	FBgn0020503	+	0.689407
3R:29693425	FBgn0039683	+	0.687827
3R:8941313	FBgn0037643	+	0.687066
3L:12477278	FBgn0036287	-	0.686226
3L:19955548	FBgn0259148	-	0.686111
2R:17868089	FBgn0034282	-	0.685576
3R:24164464	FBgn0026598	+	0.685478
X:1013939	FBgn0003638	+	0.685445
X:14185105	FBgn0052603	+	0.684311
3L:15108615	FBgn0266441	+	0.684125
2R:10078784	FBgn0033483	+	0.683035
2R:21633344	FBgn0260720	-	0.682991
2R:17780470	FBgn0028741	-	0.682456
2L:10472216	FBgn0051719	-	0.682339
2L:19384427	FBgn0032773	-	0.682193
3R:9775712	FBgn0037751	+	0.681554
2R:21971187	FBgn0054029	-	0.680848
3L:12465164	FBgn0000625	-	0.680788
3R:24750055	FBgn0003719	+	0.679906
3R:11625944	FBgn0037923	-	0.679106
2R:11411536	FBgn0015872	-	0.678722
3R:14236739	FBgn0262983	-	0.677868
2R:15229640	FBgn0265508	+	0.675806
3R:7194375	FBgn0086372	+	0.675283
2R:16517018	FBgn0011260	+	0.674632
X:11579511	FBgn0019660	+	0.674265
2L:19102102	FBgn0002023	-	0.673913
3R:29863256	FBgn0039713	+	0.672869
3R:21351379	FBgn0002781	-	0.672216
3L:5660058	FBgn0035627	-	0.672174
X:2693497	FBgn0000092	-	0.672016
2L:5956035	FBgn0031753	-	0.672016
3R:22297817	FBgn0263835	+	0.672004
X:1683261	FBgn0023531	-	0.670471
3L:22283202	FBgn0025702	+	0.669658
3L:20846292	FBgn0052432	-	0.668727
X:11935731	FBgn0263111	-	0.668403
2L:3709416	FBgn0015376	-	0.667636
3R:22406528	FBgn0038960	+	0.66629
4:281893	FBgn0039900	-	0.66424
2R:12302047	FBgn0033708	-	0.663683
3L:4432385	FBgn0000038	+	0.663206
3R:4868142	FBgn0003002	+	0.662007
3R:27705852	FBgn0039543	-	0.661412
2L:13807346	FBgn0027844	+	0.659538
2R:17543428	FBgn0263113	+	0.658919
X:7714492	FBgn0029955	-	0.658854
3L:11618688	FBgn0036181	-	0.657534
2R:15556714	FBgn0034031	+	0.656724
2R:7020456	FBgn0263656	+	0.655952
3L:869662	FBgn0035171	+	0.655938
2L:16792827	FBgn0032603	+	0.655102
X:10983892	FBgn0259241	-	0.654796
3R:8677112	FBgn0037610	+	0.654743
3R:20622583	FBgn0001169	+	0.654365
X:20235951	FBgn0003654	-	0.653843
3R:11763966	FBgn0017581	-	0.653665
3R:6008307	FBgn0003261	-	0.653652
3L:1616819	FBgn0035240	+	0.653315
2L:71949	FBgn0031213	+	0.653311
3R:10004443	FBgn0053208	-	0.651098
2L:20061781	FBgn0019686	+	0.647321
2R:7967259	FBgn0033243	-	0.647303
3L:9735993	FBgn0259163	-	0.646157
3L:222217	FBgn0035113	-	0.645601
X:3571543	FBgn0052792	+	0.645173
3L:12001866	FBgn0036239	-	0.643713
3R:7055193	FBgn0026563	+	0.642679
3L:21214720	FBgn0037060	+	0.641823
2R:6873523	FBgn0033110	-	0.640836
3R:23758008	FBgn0028475	-	0.639039
X:22463538	FBgn0031187	+	0.637682
2R:10042055	FBgn0033476	-	0.637632
3R:20047139	FBgn0064119	+	0.6369
3L:6247415	FBgn0035696	-	0.636032
3R:22131570	FBgn0259736	+	0.634965
X:8872301	FBgn0030065	+	0.634357
2L:119376	FBgn0031220	-	0.633437
2R:17138143	FBgn0034200	+	0.633387
4:217847	FBgn0051999	-	0.632682
2L:2782941	FBgn0004242	-	0.632653
2L:14350399	FBgn0261534	-	0.631861
2R:18021487	FBgn0034289	+	0.629723
2R:7931225	FBgn0023171	-	0.629444
2R:21651425	FBgn0050284	-	0.629425
2R:10041644	FBgn0033476	-	0.629101
3L:11879509	FBgn0036218	+	0.628283
2R:18824801	FBgn0034396	-	0.627988
3L:15719524	FBgn0260776	+	0.626082
X:15798272	FBgn0052581	-	0.626016
3R:23234139	FBgn0039064	-	0.625827
2L:21135030	FBgn0023388	-	0.624179
2R:17068216	FBgn0050460	-	0.623815
X:13667361	FBgn0030506	-	0.623377
2R:23890787	FBgn0262619	+	0.623047
3L:8308567	FBgn0035871	-	0.622967
2L:19490633	FBgn0032791	+	0.622768
X:16336266	FBgn0278608	+	0.622023
3R:10881804	FBgn0037852	-	0.620869
2L:6903424	FBgn0031866	+	0.618908
3L:1947846	FBgn0035295	+	0.618463
3L:13248331	FBgn0023095	+	0.617247
2R:11896815	FBgn0260959	-	0.616955
X:19712268	FBgn0040089	-	0.616609
X:13594909	FBgn0004169	-	0.616518
3R:21410651	FBgn0008651	-	0.615102
3R:20016821	FBgn0270925	+	0.614622
X:141156	FBgn0267029	-	0.61452
3L:21566505	FBgn0037101	+	0.614349
2R:11705722	FBgn0266926	-	0.614178
3L:152070	FBgn0263988	-	0.6139
X:20675227	FBgn0031128	-	0.613333
3L:17644080	FBgn0004401	-	0.613143
3L:6039526	FBgn0250815	+	0.61302
3R:18792121	FBgn0038652	-	0.61284
X:4533260	FBgn0029708	+	0.612
2R:24966861	FBgn0050424	-	0.61107
X:6368331	FBgn0029870	+	0.61043
3L:983833	FBgn0264574	+	0.610407
4:337548	FBgn0259214	-	0.609546
3L:6087667	FBgn0035677	+	0.608563
2R:24026375	FBgn0011695	+	0.608108
3L:13386539	FBgn0036353	-	0.606653
3R:13303041	FBgn0052473	+	0.606497
3L:16122595	FBgn0036571	+	0.606144
2L:21238280	FBgn0261239	+	0.605656
3R:9339659	FBgn0262993	-	0.605495
X:9112749	FBgn0030089	+	0.605063
3R:7897845	FBgn0260005	+	0.604863
3R:29855649	FBgn0039710	-	0.603116
3L:15557560	FBgn0087035	+	0.601966
X:10969298	FBgn0259241	-	0.600758
3L:11815628	FBgn0036210	+	0.600482
3R:21878425	FBgn0083984	-	0.600101
3R:17447527	FBgn0000564	-	0.6
2L:21142013	FBgn0023388	-	0.599554
X:20221306	FBgn0053499	-	0.59918
2R:8666767	FBgn0263120	+	0.59874
2L:19106166	FBgn0002023	-	0.597656
X:2623515	FBgn0040333	-	0.597182
2R:22700035	FBgn0005631	-	0.596501
2R:12335440	FBgn0033715	+	0.596244
3R:23169895	FBgn0265042	+	0.596103
X:7285849	FBgn0265457	-	0.595937
2L:7786425	FBgn0031948	-	0.59525
3L:5247844	FBgn0052423	-	0.594147
2L:4685429	FBgn0031620	+	0.593523
3R:11952181	FBgn0051211	+	0.593487
3R:31055554	FBgn0002413	-	0.592029
3L:7720021	FBgn0052373	+	0.591704
2R:17126195	FBgn0000078	+	0.591493
2R:9533801	FBgn0259246	+	0.590755
X:5243376	FBgn0029746	+	0.590343
2L:3703882	FBgn0031564	+	0.590133
2R:10489144	FBgn0283521	-	0.589924
2L:1156009	FBgn0261458	-	0.588541
3R:12466484	FBgn0013277	-	0.586821
X:5982748	FBgn0029830	+	0.586679
3L:4154085	FBgn0259986	-	0.586616
X:13004377	FBgn0030440	-	0.586208
3R:18223189	FBgn0038584	-	0.58538
2L:6777795	FBgn0031858	+	0.585307
2L:17971871	FBgn0032656	+	0.584095
X:21606033	FBgn0040028	-	0.583344
2L:14875432	FBgn0032554	-	0.583267
3R:23927935	FBgn0264740	-	0.582939
3L:20973707	FBgn0053286	-	0.582386
2R:9272175	FBgn0020621	-	0.582068
X:19741203	FBgn0031066	-	0.581928
2L:21146886	FBgn0086251	-	0.581544
3L:4255550	FBgn0035517	+	0.580557
3L:8470153	FBgn0010825	+	0.579932
3R:5292080	FBgn0013576	-	0.579663
2R:20872539	FBgn0050295	+	0.578706
2R:9821891	FBgn0050001	-	0.578612
3R:29942601	FBgn0039727	+	0.57824
2L:77641	FBgn0031214	+	0.578042
3L:1529229	FBgn0035227	-	0.577416
3R:12111103	FBgn0051361	+	0.577146
4:378532	FBgn0262636	-	0.575
3L:4637755	FBgn0262870	-	0.574495
3R:21096183	FBgn0038853	-	0.57186
X:6341059	FBgn0029866	+	0.571461
X:4113825	FBgn0026085	+	0.571429
3L:11098091	FBgn0083068	+	0.571245
2R:9466871	FBgn0259234	+	0.570843
3R:10016827	FBgn0053208	-	0.570472
3R:10753859	FBgn0037829	-	0.5704
3R:9649800	FBgn0012344	+	0.570302
3R:21354332	FBgn0002781	-	0.569822
2L:11100575	FBgn0283682	-	0.569682
4:884121	FBgn0025726	-	0.569018
3L:4891995	FBgn0035581	+	0.56875
3R:19603833	FBgn0038716	+	0.568582
3R:12216687	FBgn0037998	-	0.568166
2R:16010155	FBgn0034062	-	0.567264
3L:240117	FBgn0000541	-	0.565832
3L:2662995	FBgn0053234	+	0.565085
3R:30883072	FBgn0039809	-	0.564886
2L:4320122	FBgn0010473	+	0.564682
3R:8000873	FBgn0266598	-	0.56386
2L:4938867	FBgn0003372	+	0.562867
3R:23528847	FBgn0039084	-	0.5625
X:19661609	FBgn0031053	-	0.562476
3L:12371007	FBgn0036279	-	0.562427
2R:17512435	FBgn0034229	+	0.562108
X:15989269	FBgn0030719	-	0.56196
2R:5855514	FBgn0085414	+	0.561909
4:252884	FBgn0053481	-	0.561578
2R:21652912	FBgn0034644	+	0.561453
3L:18299769	FBgn0036785	-	0.561212
2L:7734742	FBgn0260479	-	0.559993
3R:23996031	FBgn0053108	+	0.559398
X:17590525	FBgn0030846	+	0.558912
2R:13443693	FBgn0013765	-	0.55841
3R:9632106	FBgn0037723	+	0.55773
3L:2172691	FBgn0035311	-	0.557699
2L:15036521	FBgn0001977	-	0.557413
3L:11618928	FBgn0036181	-	0.556766
3R:29153695	FBgn0028692	+	0.555623
2R:14428745	FBgn0013725	-	0.555436
3L:9106518	FBgn0011206	-	0.555072
2R:17126052	FBgn0000078	+	0.5546
2L:7720181	FBgn0031936	-	0.554537
2R:10352867	FBgn0262790	-	0.554227
X:476293	FBgn0266572	-	0.554214
3L:2270509	FBgn0041709	-	0.554195
2R:23904304	FBgn0034928	+	0.554194
2R:12293113	FBgn0261611	+	0.554142
3L:20129424	FBgn0005198	+	0.553656
2L:18391051	FBgn0000636	+	0.553652
3R:26945765	FBgn0039462	+	0.55271
2L:73819	FBgn0031213	+	0.551748

## Sheet: 3. ΔU6atac 5'SS
Location	FBgn#	strand	Unused Index of 5'SS in ΔU6atac
3R:23933476	FBgn0039129	-	46.0656
2L:19720000	FBgn0000464	+	33.8182
3L:12277737	FBgn0036273	+	29.2833
X:11584497	FBgn0002948	+	25.9316
3R:31599492	FBgn0039858	-	22.6728
3R:19841667	FBgn0051459	+	22.0909
X:18797654	FBgn0001090	-	21.6042
2L:2081067	FBgn0031388	+	18.9584
3L:19296560	FBgn0028380	+	17.694
3L:11619647	FBgn0036181	-	16.2373
2R:14770384	FBgn0259112	-	16.2093
2R:18820839	FBgn0010551	+	15.8753
3R:30694400	FBgn0039796	-	14.4502
X:12019326	FBgn0030364	+	14.2882
3R:29716876	FBgn0039685	-	13.8997
3R:29716876	FBgn0039685	-	13.8997
3R:13674145	FBgn0038165	-	13.8875
3R:26964117	FBgn0039465	-	12.745
2R:13210061	FBgn0050058	-	12.5916
3L:21205509	FBgn0037057	+	12.5372
3R:24530915	FBgn0262167	+	12.4
3L:10593689	FBgn0052062	+	12.3745
2R:24969747	FBgn0035088	+	12.2843
3L:19951625	FBgn0085287	-	11.8643
3L:7696779	FBgn0261788	-	11.7075
2R:7447712	FBgn0033174	+	11.1151
3R:19772461	FBgn0038730	-	11.0744
2R:22407326	FBgn0034725	+	11.0625
3L:19296297	FBgn0028380	+	10.7717
X:20672119	FBgn0031128	-	10.7591
3L:20966128	FBgn0037040	-	10.7167
2L:21142238	FBgn0023388	-	10.7087
2R:15939309	FBgn0034051	-	10.6723
3L:15495238	FBgn0040805	-	10.58
2R:9895486	FBgn0285892	+	10.2135
X:6478637	FBgn0259242	-	10.1384
2L:20644663	FBgn0016054	-	9.80106
2L:16743571	FBgn0032600	+	9.78594
2R:9588390	FBgn0261016	-	9.60121
2L:5172144	FBgn0261836	+	9.2908
X:7646980	FBgn0004198	+	9.17888
3L:9417095	FBgn0035988	-	9.08519
3L:6200639	FBgn0035693	+	9.07668
3R:16977501	FBgn0015008	-	8.82209
2L:5956091	FBgn0031753	-	8.775
3R:20059566	FBgn0038771	-	8.67219
3R:10950820	FBgn0037857	+	8.62664
3R:20757250	FBgn0038826	+	8.42153
3R:30645284	FBgn0051013	-	8.31018
2R:5090642	FBgn0033005	+	8.17338
2L:14008436	FBgn0261582	+	8.13417
X:1868786	FBgn0023516	-	8
3R:9012836	FBgn0037655	-	7.86702
2R:15383300	FBgn0026370	+	7.72377
2R:20343998	FBgn0034506	+	7.64777
3R:17002150	FBgn0266917	-	7.60227
Y:3293903	FBgn0267412	+	7.56241
X:894518	FBgn0029539	+	7.37536
2R:10050561	FBgn0265342	+	7.14097
2L:21051685	FBgn0250867	-	7.05485
2L:6681937	FBgn0028703	-	7.02456
3R:27235438	FBgn0051068	+	6.9459
3R:20861565	FBgn0038837	-	6.873
3R:20016758	FBgn0270925	+	6.85983
2R:11220622	FBgn0037084	+	6.7495
2L:6066207	FBgn0031774	+	6.74369
3R:10248970	FBgn0261928	+	6.73469
2L:12426010	FBgn0032428	+	6.66937
X:9338052	FBgn0085478	-	6.65892
3R:15950505	FBgn0051088	-	6.65025
2R:10425052	FBgn0033520	+	6.60595
2R:10425052	FBgn0033520	+	6.60595
X:13714736	FBgn0265726	+	6.60373
X:13602228	FBgn0004169	-	6.35626
3R:25608864	FBgn0261287	-	6.33461
2R:10246702	FBgn0033498	-	6.2983
3R:31058007	FBgn0002413	-	6.27525
2R:23357835	FBgn0034850	+	6.15632
2R:12338449	FBgn0033716	+	6.04163
X:17068370	FBgn0262487	-	6.03548
3L:16705047	FBgn0036654	+	5.96362
X:17625529	FBgn0030850	-	5.90076
2L:19587528	FBgn0000464	+	5.79832
3L:18201575	FBgn0036782	+	5.79698
3R:11115586	FBgn0037860	-	5.75758
3L:6202672	FBgn0035693	+	5.72974
3R:9001768	FBgn0051100	-	5.72102
3R:13377889	FBgn0038143	-	5.7121
3L:18299073	FBgn0036785	-	5.69417
3R:10349740	FBgn0051406	+	5.66808
2R:13483154	FBgn0000119	-	5.60139
3L:17027770	FBgn0036689	+	5.4638
3L:19845429	FBgn0020389	+	5.44515
3R:30038190	FBgn0001281	-	5.36931
2L:11084019	FBgn0032337	-	5.36743
2L:9098132	FBgn0051609	+	5.36364
3L:1502982	FBgn0261243	+	5.3505
3R:7062510	FBgn0037464	+	5.31859
X:16437502	FBgn0026575	+	5.31264
3R:5783531	FBgn0037375	+	5.28973
2L:18994128	FBgn0046302	-	5.28258
3L:1334512	FBgn0035211	-	5.23633
2R:22091112	FBgn0265046	-	5.22929
2L:21635211	FBgn0023416	+	5.21225
X:10204492	FBgn0052690	+	5.18675
2R:11864307	FBgn0260436	+	5.16
3R:30421462	FBgn0027544	-	5.11165
3L:22724930	FBgn0016034	+	5.08647
3R:17535052	FBgn0038516	+	5.07567
2R:11648345	FBgn0033639	-	4.9589
2L:7402986	FBgn0031907	+	4.95151
3R:22383143	FBgn0263048	+	4.94389
3R:23730287	FBgn0039109	+	4.86316
X:12091519	FBgn0040859	+	4.7302
2R:12514343	FBgn0033749	-	4.7213
2L:22066715	FBgn0051700	+	4.68889
3L:18909980	FBgn0036830	-	4.66813
X:818405	FBgn0264449	-	4.62162
2L:1344516	FBgn0026141	+	4.59602
2R:24500181	FBgn0015300	-	4.58377
2R:24475545	FBgn0035009	+	4.58328
2L:13636844	FBgn0259984	+	4.53403
2L:1852786	FBgn0051665	+	4.52727
2L:2264043	FBgn0031407	+	4.52027
2L:9338340	FBgn0026439	+	4.51256
X:16651531	FBgn0052573	+	4.50103
2R:18021638	FBgn0034289	+	4.45218
3L:13024937	FBgn0266709	-	4.43623
X:4533344	FBgn0029708	+	4.41322
2R:10247085	FBgn0033498	-	4.40878
3R:20827442	FBgn0027493	-	4.38205
3L:22717889	FBgn0052452	+	4.33402
3R:5240639	FBgn0053293	-	4.3113
3L:19304139	FBgn0003089	-	4.30684
2R:6765535	FBgn0085421	-	4.28971
2R:8387993	FBgn0261588	+	4.27624
3L:7705702	FBgn0261788	-	4.20113
2L:22131448	FBgn0262886	+	4.15125
3R:25593585	FBgn0261287	-	4.14147
3R:17800723	FBgn0038547	-	4.13194
2L:3785060	FBgn0051960	+	4.12654
2L:3785060	FBgn0051960	+	4.12654
3R:15243295	FBgn0266599	+	4.11321
2L:5213836	FBgn0031690	-	4.11009
3R:11377218	FBgn0004595	+	4.09044
2R:11367102	FBgn0033627	+	4.07868
X:20174931	FBgn0067861	-	4.04568
2R:13249400	FBgn0033818	-	4.02288
2R:24602912	FBgn0035034	+	4.00641
2L:148337	FBgn0259818	-	3.95238
2R:12867489	FBgn0033777	-	3.9523
2L:1986796	FBgn0001125	-	3.93969
4:31133	FBgn0052009	-	3.93948
3R:30599918	FBgn0039790	-	3.91631
2L:4871894	FBgn0051660	+	3.82243
2L:19908868	FBgn0263873	+	3.81724
3R:30306347	FBgn0085329	-	3.81333
2R:21717755	FBgn0050404	-	3.81261
X:19610255	FBgn0031037	+	3.80278
2R:6866996	FBgn0265935	-	3.79825
2L:11518953	FBgn0032364	+	3.78132
3L:17243766	FBgn0036703	+	3.70424
3L:15655460	FBgn0004592	-	3.68476
3L:15655460	FBgn0004592	-	3.68476
3L:9728615	FBgn0036039	+	3.66087
3R:24280011	FBgn0039177	+	3.653
3R:13718111	FBgn0267383	-	3.64761
3L:21770445	FBgn0037130	-	3.62094
3L:21132379	FBgn0037050	+	3.62069
3R:6642033	FBgn0051286	+	3.6089
2R:13211034	FBgn0050058	-	3.59885
3L:8045947	FBgn0011817	+	3.59393
X:12974518	FBgn0262682	-	3.59343
2R:23358179	FBgn0034850	+	3.5518
3L:4415591	FBgn0035542	+	3.53924
3L:7487282	FBgn0035789	+	3.53765
2L:5543273	FBgn0002525	+	3.53537
3L:1748090	FBgn0035267	+	3.49766
2R:12577453	FBgn0022764	-	3.48
X:271801	FBgn0005427	-	3.47822
3R:6457157	FBgn0037446	+	3.47138
3R:15343040	FBgn0038321	-	3.436
3R:6123180	FBgn0037402	+	3.42786
2R:8067342	FBgn0040778	-	3.40059
2L:8467134	FBgn0262029	+	3.38747
3R:27872049	FBgn0039552	-	3.38024
3R:21889604	FBgn0264426	+	3.36188
3L:16566056	FBgn0026061	-	3.35812
2R:7448256	FBgn0033174	+	3.34167
2L:10850376	FBgn0004363	-	3.33389
3R:6641373	FBgn0051286	+	3.288
2L:5182393	FBgn0261836	+	3.27094
X:17446909	FBgn0030840	-	3.27024
2L:4846278	FBgn0031637	-	3.21798
2R:7345484	FBgn0033159	-	3.185
2R:12508711	FBgn0033748	-	3.17249
2R:17247241	FBgn0265487	+	3.15256
2R:10050750	FBgn0265342	+	3.14835
2R:8034541	FBgn0025360	+	3.14319
2L:22042401	FBgn0051601	-	3.1399
3L:23715485	FBgn0039977	+	3.09189
3R:14369848	FBgn0024321	-	3.08656
2R:9845222	FBgn0033453	+	3.0761
2L:2987386	FBgn0250786	-	3.07599
3R:17417719	FBgn0053333	+	3.07461
3R:21868162	FBgn0067317	+	3.04057
3L:16384166	FBgn0036623	-	3.03719
3R:20107838	FBgn0051206	-	3.03648
2R:7428511	FBgn0033168	-	3.02518
2L:5177724	FBgn0261836	+	3.00161
3L:1545473	FBgn0052313	-	2.99479
3L:24734188	FBgn0028993	+	2.99135
3R:31935665	FBgn0011224	-	2.93648
3L:11058641	FBgn0036116	+	2.92291
3R:20861730	FBgn0038837	-	2.89949
2R:21584327	FBgn0050222	+	2.89642
2L:5553385	FBgn0031720	-	2.88173
2R:16783883	FBgn0034158	+	2.87879
2L:14333186	FBgn0261529	+	2.87042
3L:5796129	FBgn0035638	-	2.86583
2R:12303822	FBgn0061197	-	2.84919
2R:15556815	FBgn0034031	+	2.84454
3R:7978017	FBgn0037533	-	2.84135
X:4533198	FBgn0029708	+	2.83636
X:15783583	FBgn0030691	-	2.79918
3R:16150306	FBgn0038402	-	2.79643
X:22990837	FBgn0016975	-	2.75022
3R:30421277	FBgn0027544	-	2.74196
X:23030364	FBgn0265767	+	2.74142
X:9107238	FBgn0030088	+	2.72767
3L:18299439	FBgn0036785	-	2.72611
3R:28925741	FBgn0039617	-	2.72321
X:3156318	FBgn0004647	+	2.7198
3R:21064422	FBgn0025865	-	2.70225
X:656621	FBgn0025637	+	2.70159
3R:14245244	FBgn0038214	-	2.70001
3L:21634261	FBgn0037109	-	2.68838
3R:24188669	FBgn0039163	-	2.66626
3R:23249740	FBgn0039065	-	2.66381
2R:18141417	FBgn0265297	+	2.66024
2R:9242980	FBgn0033397	+	2.66005
3L:11829561	FBgn0036214	+	2.65232
X:4931057	FBgn0266000	-	2.6457
2L:7476712	FBgn0031920	+	2.64258
3R:22546086	FBgn0038984	-	2.63394
3L:15955315	FBgn0036545	+	2.63286
X:4798098	FBgn0029728	-	2.62468
3L:16114844	FBgn0010280	+	2.61978
2R:19059487	FBgn0034416	+	2.618
X:5865028	FBgn0262611	-	2.61628
3R:5624550	FBgn0037351	+	2.61514
2L:6735731	FBgn0031853	+	2.60321
3R:27280669	FBgn0039507	-	2.59581
2R:12661260	FBgn0261673	-	2.58105
3L:6095018	FBgn0061492	+	2.57931
2L:7723487	FBgn0031937	-	2.57555
2R:6873575	FBgn0033110	-	2.57015
2R:9424267	FBgn0033413	+	2.56238
2R:19437582	FBgn0040273	+	2.55001
3L:20432708	FBgn0284421	+	2.54344
3R:17795196	FBgn0038545	+	2.54154
X:6682423	FBgn0029890	+	2.54024
X:2330356	FBgn0053218	+	2.53912
2R:12868942	FBgn0033777	-	2.52766
2L:5580965	FBgn0031722	-	2.52354
2L:11485032	FBgn0003313	+	2.51245
2R:15572758	FBgn0050466	+	2.5105
X:17147727	FBgn0002590	-	2.50032
3R:7528333	FBgn0015574	-	2.49598
3L:1624669	FBgn0035245	-	2.4878
X:13742315	FBgn0001612	-	2.48486
2R:23602845	FBgn0034882	+	2.47911
2R:19500051	FBgn0034454	+	2.47608
X:11109926	FBgn0015245	+	2.47037
3R:31590846	FBgn0039855	+	2.46893
2L:1186016	FBgn0031322	+	2.46556
2L:7804570	FBgn0031952	-	2.45234
2R:10516942	FBgn0283521	-	2.44436
3L:9143867	FBgn0263456	+	2.43061
X:2065944	FBgn0029596	-	2.4217
X:7284813	FBgn0029941	-	2.42031
3R:14289450	FBgn0285913	+	2.41687
3L:3902782	FBgn0003943	-	2.39159
X:19487791	FBgn0020261	-	2.37956
3L:1529105	FBgn0035227	-	2.37723
3L:20527542	FBgn0037011	+	2.37287
2R:22408724	FBgn0053200	+	2.36083
3L:20244578	FBgn0036959	+	2.35769
3R:27952474	FBgn0039563	-	2.33713
2R:13179587	FBgn0033802	-	2.33409
3R:31981020	FBgn0011224	-	2.32596
3L:14790073	FBgn0036451	+	2.32415
2L:13808315	FBgn0027844	+	2.32407
4:1051342	FBgn0264607	-	2.30157
2L:22043755	FBgn0051601	-	2.29632
2L:6010964	FBgn0031762	-	2.29531
2L:6010964	FBgn0031762	-	2.29531
4:358549	FBgn0259214	-	2.28985
2R:10880270	FBgn0033564	+	2.28827
2L:4854729	FBgn0051660	+	2.27586
2L:2152466	FBgn0031392	+	2.2741
3R:4961311	FBgn0250839	-	2.27273
X:5836891	FBgn0029814	+	2.24714
2R:14411854	FBgn0033935	+	2.24344
2R:14191366	FBgn0050069	+	2.23953
4:1077885	FBgn0024913	-	2.20884
2R:19686888	FBgn0034467	-	2.20637
2R:13067353	FBgn0033791	-	2.2033
2R:22708093	FBgn0050275	+	2.20215
3L:14760567	FBgn0013263	-	2.19851
3R:5560251	FBgn0037339	-	2.19639
3L:3127652	FBgn0026189	-	2.19368
3R:30386717	FBgn0015222	-	2.19259
2L:12035134	FBgn0042126	+	2.1875
2R:9870296	FBgn0011241	-	2.18054
3R:25297581	FBgn0051097	-	2.17755
3R:18362330	FBgn0038607	+	2.17408
3L:373659	FBgn0262139	-	2.17391
X:15892252	FBgn0003392	+	2.16811
2R:18616661	FBgn0034363	+	2.16323
X:19612886	FBgn0031038	+	2.15976
2L:5213689	FBgn0031690	-	2.14964
3R:8343800	FBgn0037579	+	2.14686
3R:25593134	FBgn0261287	-	2.14559
2L:2843757	FBgn0031469	-	2.14089
2L:7225605	FBgn0259111	-	2.13863
2R:23599879	FBgn0260761	-	2.13103
2L:8735721	FBgn0003209	-	2.12645
2R:23851602	FBgn0024234	+	2.12067
2L:9397832	FBgn0032115	-	2.1148
2L:1154551	FBgn0261458	-	2.11099
3L:2951495	FBgn0052846	-	2.10962
3L:17890232	FBgn0036768	+	2.10946
2R:24527178	FBgn0050169	+	2.10882
3L:9764062	FBgn0036043	+	2.1061
2L:11828969	FBgn0000588	-	2.10481
2L:8117	FBgn0031208	+	2.10236
2R:23247777	FBgn0034837	-	2.10041
2L:5177076	FBgn0261836	+	2.09957
3L:16581451	FBgn0036641	-	2.09787
2R:20666918	FBgn0034542	-	2.08722
3R:28326151	FBgn0261618	-	2.08483
3R:12042450	FBgn0037986	+	2.0805
X:1477289	FBgn0260986	+	2.07675
X:21381770	FBgn0003423	+	2.07159
X:5697225	FBgn0261927	+	2.07048
3L:8408252	FBgn0265102	-	2.06719
3L:7900079	FBgn0003041	-	2.06366
3L:132810	FBgn0020386	+	2.06106
2R:22699801	FBgn0005631	-	2.04545
3R:15860608	FBgn0038377	+	2.04227
2R:21320083	FBgn0050394	-	2.03967
3L:13929488	FBgn0001108	+	2.03606
X:2018087	FBgn0261954	+	2.02228
2R:20992536	FBgn0034569	-	2.01475
2R:23933514	FBgn0263006	-	2.00343
X:1014010	FBgn0003638	+	1.9919
3R:21264351	FBgn0038874	+	1.99185
2R:15885584	FBgn0264089	-	1.97143
3R:13632098	FBgn0038163	+	1.9697
2R:2515642	FBgn0058263	-	1.96875
3R:27250407	FBgn0039501	-	1.96401
2R:14951634	FBgn0261854	-	1.96175
3R:27235862	FBgn0051068	+	1.95957
3L:7068853	FBgn0052391	-	1.95738
X:7285360	FBgn0029941	-	1.95061
3R:31579952	FBgn0043900	-	1.9494
3L:22724413	FBgn0016034	+	1.94769
2R:22485894	FBgn0034734	+	1.94155
2L:13267232	FBgn0264894	+	1.93262
3R:864128	FBgn0267431	+	1.93176
3L:11942722	FBgn0036224	+	1.92659
2L:7883910	FBgn0031961	-	1.92065
2L:15895702	FBgn0051735	+	1.91997
2R:18021818	FBgn0034289	+	1.91567
X:21623601	FBgn0052500	-	1.91566
X:13739861	FBgn0030519	+	1.91171
2R:24599766	FBgn0035032	-	1.9116
3L:3083203	FBgn0035397	+	1.90909
2R:24051478	FBgn0003353	+	1.89759
3R:11169972	FBgn0026314	-	1.88889
3L:19300970	FBgn0003089	-	1.88081
3L:17244048	FBgn0036703	+	1.87465
2R:9839835	FBgn0033451	+	1.87197
3R:21885197	FBgn0038915	-	1.87189
3R:24750118	FBgn0003719	+	1.87184
3L:18820399	FBgn0036814	-	1.86717
3L:16601938	FBgn0036646	-	1.85534
3R:11620345	FBgn0037920	+	1.8462
2R:24123583	FBgn0264297	-	1.84011
3R:9008906	FBgn0037654	+	1.83592
2L:9495712	FBgn0032120	+	1.83469
3R:29823627	FBgn0039704	+	1.83191
2L:19520656	FBgn0032798	+	1.82766
2R:23907043	FBgn0015268	-	1.82599
3R:14663134	FBgn0025808	-	1.82396
2L:16887767	FBgn0040985	-	1.81908
2R:8149026	FBgn0263593	-	1.81485
2L:5212714	FBgn0031690	-	1.81479
2L:4795976	FBgn0031628	+	1.80387
2R:14150035	FBgn0033897	-	1.8021
X:10821596	FBgn0285926	-	1.8
3L:3198992	FBgn0047135	-	1.79852
3L:11615827	FBgn0036181	-	1.79359
2L:22065260	FBgn0260996	-	1.7931
2L:19910433	FBgn0263873	+	1.78819
X:13828223	FBgn0030530	-	1.78738
3R:28919933	FBgn0265998	+	1.78022
3R:9780518	FBgn0037753	+	1.77624
4:386906	FBgn0262636	-	1.76979
3L:12336718	FBgn0036277	+	1.76462
3L:6087899	FBgn0035677	+	1.76411
3R:15793152	FBgn0038363	+	1.76305
2R:13507659	FBgn0024556	+	1.7614
3R:9246943	FBgn0037664	+	1.75996
2R:13662144	FBgn0000633	+	1.75807
3L:22724686	FBgn0016034	+	1.75533
3L:22406891	FBgn0267624	-	1.75149
X:4319504	FBgn0266570	+	1.75142
3R:19149184	FBgn0264916	+	1.74795
3R:20043047	FBgn0064119	+	1.74459
3R:25217334	FBgn0051106	+	1.73813
2R:10078763	FBgn0033483	+	1.73556
3R:10754205	FBgn0037829	-	1.7341
4:732234	FBgn0005666	+	1.72907
2R:22940961	FBgn0034804	-	1.72695
3R:4292073	FBgn0041605	+	1.72629
3L:19748501	FBgn0261360	-	1.72413
2L:3303045	FBgn0031516	-	1.71643
2R:17547049	FBgn0010409	-	1.71141
2L:5170857	FBgn0261836	+	1.7089
3L:17761142	FBgn0052181	+	1.70517
2L:5050657	FBgn0031675	-	1.70368
3L:299017	FBgn0264707	+	1.70007
2R:17543553	FBgn0263113	+	1.69784
2R:7666017	FBgn0033205	+	1.6956
X:22251942	FBgn0085693	+	1.69091
2R:8703538	FBgn0033323	+	1.6877
3L:317396	FBgn0284444	+	1.6862
2L:20824116	FBgn0032889	+	1.68152
2L:14737593	FBgn0028537	-	1.67736
2L:347937	FBgn0004611	+	1.67732
3L:6089730	FBgn0035677	+	1.6752
3L:4891914	FBgn0035581	+	1.66964
2R:21170539	FBgn0261067	-	1.66744
2R:21986442	FBgn0050401	-	1.66667
X:9678502	FBgn0261617	-	1.66598
X:11582185	FBgn0002948	+	1.66525
2R:5957963	FBgn0033047	+	1.66518
2R:24608085	FBgn0259707	+	1.66225
2L:2752994	FBgn0250906	-	1.66203
2R:23933018	FBgn0263006	-	1.65687
X:5322630	FBgn0014024	-	1.65253
2R:24987827	FBgn0035091	+	1.65092
X:19489141	FBgn0020261	-	1.64587
4:962348	FBgn0264822	+	1.64056
2L:5212862	FBgn0031690	-	1.63812
2L:8359635	FBgn0032026	-	1.63432
2R:17723486	FBgn0034264	+	1.62737
2L:13791596	FBgn0028931	+	1.625
X:12289176	FBgn0267001	+	1.625
3R:16203594	FBgn0051287	+	1.6241
3L:14567484	FBgn0261816	+	1.62029
4:783173	FBgn0039923	-	1.61998
2R:22943405	FBgn0261584	+	1.61482
2R:22293752	FBgn0034717	+	1.6089
3L:7370551	FBgn0082598	+	1.60816
2R:23940990	FBgn0023477	+	1.60767
2L:7708722	FBgn0266325	-	1.60529
3R:12396900	FBgn0085431	+	1.60317
3R:12396900	FBgn0085431	+	1.60317
3R:27942484	FBgn0039560	+	1.59806
2R:8707919	FBgn0033324	-	1.59547
2R:9400256	FBgn0053774	-	1.59422
2L:3709474	FBgn0015376	-	1.5933
3R:12041963	FBgn0037986	+	1.59033
2L:22183467	FBgn0032981	+	1.58654
2R:22877347	FBgn0034789	+	1.58222
3R:6642359	FBgn0051286	+	1.57834
3R:20048576	FBgn0064119	+	1.57184
3L:16004348	FBgn0036556	-	1.57073
X:625603	FBgn0025635	+	1.56118
3R:21876689	FBgn0038912	+	1.56054
3R:30696258	FBgn0000274	-	1.55914
2R:10356487	FBgn0261686	-	1.55613
X:18113739	FBgn0283471	-	1.55549
3R:25490596	FBgn0040212	-	1.55463
3R:24922588	FBgn0039250	+	1.53716
2L:10351714	FBgn0085396	-	1.53634
2L:12425289	FBgn0032428	+	1.53585
2L:4815915	FBgn0031631	-	1.53578
3L:18298894	FBgn0036785	-	1.53523
4:881842	FBgn0025726	-	1.52883
2L:5179344	FBgn0261836	+	1.52545
3L:13248249	FBgn0023095	+	1.52454
3R:21888779	FBgn0038917	+	1.52378
3R:20861987	FBgn0038837	-	1.52305
2L:8212766	FBgn0032000	-	1.51946
2R:24058352	FBgn0034967	+	1.51899
2R:6981742	FBgn0050156	-	1.51762
3L:19235013	FBgn0016797	-	1.51401
3L:21497022	FBgn0264554	+	1.5109
3R:15381595	FBgn0262483	+	1.51077
2L:19736581	FBgn0032816	+	1.5082
3R:29683939	FBgn0013972	+	1.50768
2R:15218837	FBgn0034002	+	1.5051
3R:10049318	FBgn0037780	+	1.50112
4:1080256	FBgn0024913	-	1.50107
2R:9881879	FBgn0033460	-	1.5
3L:1664089	FBgn0035253	-	1.49979
3R:7758575	FBgn0037514	+	1.49953
3L:17760976	FBgn0052181	+	1.49318
3L:15605756	FBgn0036518	+	1.48974
3L:15649578	FBgn0004588	-	1.48747
3L:15649578	FBgn0004588	-	1.48747
2R:23653642	FBgn0004795	+	1.48657
X:6759895	FBgn0029899	+	1.48576
3R:9778408	FBgn0261599	+	1.4826
2L:20071379	FBgn0045064	+	1.48126
2R:21319864	FBgn0250824	-	1.4799
2R:13539421	FBgn0033853	-	1.47685
2L:11484774	FBgn0003313	+	1.47465
2R:12571217	FBgn0003527	+	1.47122
2L:2718775	FBgn0051690	+	1.47115
2L:19370505	FBgn0032771	+	1.47099
Y:3327853	FBgn0267492	+	1.46481
3R:19140717	FBgn0261285	-	1.46086
3R:27022173	FBgn0004842	+	1.45966
X:2623594	FBgn0040333	-	1.45833
X:2623594	FBgn0040333	-	1.45833
2L:4841122	FBgn0031636	+	1.45748
2R:15557712	FBgn0034031	+	1.45501
3L:21566031	FBgn0037101	+	1.44889
4:909078	FBgn0025726	-	1.44336
2L:13780127	FBgn0028540	-	1.44235
2R:12924352	FBgn0033781	+	1.44191
2L:5537800	FBgn0031716	-	1.44019
3R:16272295	FBgn0261286	-	1.43478
2R:15297976	FBgn0034007	-	1.43108
X:19611944	FBgn0031038	+	1.42949
2L:10200415	FBgn0032189	-	1.42924
X:18657097	FBgn0030946	-	1.42352
2R:11477270	FBgn0001269	+	1.42268
3R:16369816	FBgn0038423	-	1.42184
3L:6087607	FBgn0035677	+	1.41954
2L:10581501	FBgn0085190	-	1.41725
3R:21775740	FBgn0027575	-	1.41439
3R:21156412	FBgn0264357	+	1.4114
3R:7150165	FBgn0250732	-	1.40734
X:2703504	FBgn0024994	-	1.40509
2R:14201092	FBgn0033911	-	1.40468
3L:184317	FBgn0083976	-	1.40286
2L:8995276	FBgn0032086	+	1.39936
3L:8906417	FBgn0266757	-	1.39437
3L:8191479	FBgn0035851	+	1.39154
3R:30519607	FBgn0027654	-	1.39101
3R:7865700	FBgn0037525	-	1.38696
3L:10886383	FBgn0027615	-	1.38462
3L:1601997	FBgn0035238	-	1.38261
3L:15581295	FBgn0036514	+	1.38002
2R:7000345	FBgn0261856	+	1.37797
3R:26256473	FBgn0000064	-	1.3777
3L:8517418	FBgn0035903	+	1.37017
3L:5932524	FBgn0002638	-	1.367
2L:13171381	FBgn0032475	-	1.36579
2R:24124489	FBgn0264297	-	1.36531
X:20414024	FBgn0040651	-	1.36347
2R:7006633	FBgn0033124	+	1.36113
2R:21935458	FBgn0263999	-	1.35876
2L:9436870	FBgn0085211	+	1.35667
2L:9436870	FBgn0085211	+	1.35667
2L:6792033	FBgn0015777	-	1.35234
3R:25070051	FBgn0039271	+	1.3506
2L:6921074	FBgn0004838	+	1.34742
2R:10043143	FBgn0033476	-	1.34579
2R:24026499	FBgn0011695	+	1.34544
2R:23811938	FBgn0028411	-	1.34413
2L:18825168	FBgn0032713	+	1.34261
3L:6178426	FBgn0035689	+	1.3412
2R:18021338	FBgn0034289	+	1.33991
2R:10044467	FBgn0265341	+	1.33333
2R:15688764	FBgn0266708	-	1.33239
3R:9000286	FBgn0051100	-	1.33141
3R:7787517	FBgn0042105	-	1.33134
4:253200	FBgn0053481	-	1.32845
3L:11615784	FBgn0036181	-	1.32842
3R:28520355	FBgn0051051	-	1.32629
2R:18021848	FBgn0034289	+	1.32512
2R:7457706	FBgn0025885	-	1.32191
2R:9610045	FBgn0033437	-	1.32177
3L:4222411	FBgn0052252	-	1.32091
2R:16952603	FBgn0085444	-	1.31959
X:13371527	FBgn0030478	+	1.31945
3R:20862497	FBgn0038837	-	1.31164
2L:6463646	FBgn0031816	-	1.31157
3R:24532602	FBgn0262167	+	1.3106
2L:22950337	FBgn0058005	-	1.31033
2R:11356326	FBgn0033623	-	1.30966
2R:13067572	FBgn0033791	-	1.30952
2R:10147058	FBgn0033494	-	1.30527
X:2327609	FBgn0040391	+	1.30298
3L:200298	FBgn0035107	+	1.30077
2L:8354485	FBgn0051901	+	1.29987
3R:27193943	FBgn0004197	-	1.29979
2L:18674113	FBgn0261349	-	1.29864
X:16599640	FBgn0061200	+	1.29817
3L:3805888	FBgn0052264	-	1.2972
2R:18680129	FBgn0265627	-	1.29656
3R:19487515	FBgn0260003	+	1.29139
3R:27630030	FBgn0039530	+	1.29095
X:13212393	FBgn0029133	+	1.28933
3R:22295880	FBgn0051163	+	1.28775
2R:14191018	FBgn0050069	+	1.28745
2R:7589266	FBgn0033195	-	1.28695
3R:23973555	FBgn0051140	+	1.28609
X:15887037	FBgn0260938	-	1.28315
3L:17762466	FBgn0052181	+	1.28129
2R:17020242	FBgn0263864	+	1.27804
3R:15959026	FBgn0013334	+	1.27787
X:11434499	FBgn0262740	-	1.27656
3R:22553896	FBgn0260942	+	1.27325
4:1117850	FBgn0039928	-	1.27253
3L:4069462	FBgn0052259	+	1.27065
3L:1554402	FBgn0035231	+	1.26628
2R:20979554	FBgn0034566	+	1.26093
3L:20347390	FBgn0036973	-	1.25943
2R:17551065	FBgn0034240	+	1.25917
2L:5980208	FBgn0000308	-	1.25822
2L:7042513	FBgn0262872	+	1.25707
2L:4871765	FBgn0051660	+	1.25609
2L:8377173	FBgn0032032	+	1.25562
X:10873135	FBgn0030245	-	1.25296
2L:8031309	FBgn0044323	+	1.25122
3R:29677707	FBgn0039680	+	1.24873
3R:31572279	FBgn0028968	+	1.24846
3R:12434179	FBgn0038049	+	1.2466
2R:23368425	FBgn0034853	+	1.2466
2R:16230344	FBgn0034095	+	1.24547
2L:2976818	FBgn0031483	-	1.24391
2R:20328135	FBgn0034504	+	1.24366
3R:13661443	FBgn0004587	+	1.24285
2R:11861466	FBgn0085259	+	1.24272
2L:1975749	FBgn0031377	-	1.23969
3R:13377532	FBgn0038143	-	1.23876
3R:19013450	FBgn0026239	+	1.23758
X:6824987	FBgn0263968	+	1.2375
3R:19156465	FBgn0038683	-	1.23731
X:17741018	FBgn0261570	+	1.23686
X:21365260	FBgn0024182	+	1.23504
2R:9971422	FBgn0033471	+	1.23359
2L:6802707	FBgn0031859	-	1.2325
3R:31361234	FBgn0085376	+	1.2318
X:19598078	FBgn0261593	+	1.23094
3L:327747	FBgn0052343	-	1.22991
3L:11618144	FBgn0036181	-	1.22765
2R:15522435	FBgn0019968	-	1.22638
3R:13010085	FBgn0038109	+	1.22562
X:6804178	FBgn0029903	+	1.22502
X:6804178	FBgn0029903	+	1.22502
2L:18675565	FBgn0086681	-	1.22488
3L:19584321	FBgn0005564	-	1.22428
3R:6841234	FBgn0003339	-	1.22188
3R:30306519	FBgn0085329	-	1.21991
2L:5526655	FBgn0051989	+	1.21739
2R:10489361	FBgn0283521	-	1.2155
2R:13515352	FBgn0033848	+	1.21523
2R:17469718	FBgn0022987	+	1.21154
2L:325903	FBgn0004611	+	1.21072
3R:20581112	FBgn0054008	-	1.20938
X:4934859	FBgn0266000	-	1.20704
3R:26566576	FBgn0263289	+	1.20248
2R:24983022	FBgn0010435	-	1.20228
2L:7985442	FBgn0031968	+	1.20117
2L:12206131	FBgn0000114	+	1.19927
3L:1645169	FBgn0025725	-	1.19504
2R:12425640	FBgn0033735	+	1.19371
3R:22667039	FBgn0266418	+	1.19355
3L:12743978	FBgn0052112	+	1.19323
2R:22594912	FBgn0034739	+	1.18955
2R:23128905	FBgn0034825	-	1.18681
3L:218196	FBgn0035112	+	1.18542
3L:7269307	FBgn0035756	-	1.18421
3L:837946	FBgn0035165	+	1.18073
3R:4252875	FBgn0250821	-	1.18067
2R:24912550	FBgn0085434	+	1.17951
2L:21573755	FBgn0032949	+	1.17856
3L:24031671	FBgn0058045	+	1.17608
3L:16113366	FBgn0010280	+	1.17183
3L:8942387	FBgn0264305	-	1.17136
3L:3817289	FBgn0004888	+	1.16898
X:3945374	FBgn0052783	+	1.16686
3L:17792362	FBgn0261998	-	1.16603
3L:16597035	FBgn0042178	+	1.16422
3R:9551315	FBgn0037705	-	1.16388
2L:21237347	FBgn0261239	+	1.16304
2L:18709482	FBgn0032705	+	1.15946
3R:20047725	FBgn0064119	+	1.15752
X:17602096	FBgn0026313	+	1.14667
3R:9340770	FBgn0266410	+	1.14641
3L:14777105	FBgn0036449	-	1.14591
2R:15140678	FBgn0015371	+	1.14547
3R:5219856	FBgn0037297	+	1.14264
2R:5194907	FBgn0053554	-	1.14152
X:6282962	FBgn0029856	-	1.13998
3R:18243129	FBgn0020238	+	1.13727
3R:25297023	FBgn0051097	-	1.13551
3R:18659253	FBgn0051224	-	1.13409
2L:19530268	FBgn0032801	-	1.1335
2L:17453438	FBgn0032637	+	1.13263
2R:9128370	FBgn0027561	-	1.12967
2R:21154714	FBgn0050389	-	1.12902
3R:25812520	FBgn0011273	+	1.12899
2L:8283868	FBgn0003502	-	1.12805
2R:24984306	FBgn0010435	-	1.128
X:15795498	FBgn0030693	-	1.12751
3L:14411811	FBgn0036423	+	1.12705
3L:22271285	FBgn0004179	+	1.12679
X:15918458	FBgn0030706	+	1.125
3R:27929105	FBgn0027579	+	1.12427
2R:17631953	FBgn0004400	-	1.12101
2L:291660	FBgn0031245	-	1.11703
2R:11903580	FBgn0260959	-	1.11681
3L:21680224	FBgn0037117	+	1.11496
2R:21398886	FBgn0010415	-	1.11461
3L:18821250	FBgn0036815	+	1.1116
2L:6054714	FBgn0031770	+	1.11111
3L:14991327	FBgn0002778	+	1.10968
2R:20654197	FBgn0034540	+	1.10895
X:17953222	FBgn0003380	-	1.10788
3R:19603413	FBgn0038716	+	1.10669
2R:13438927	FBgn0259221	-	1.10647
2R:10208920	FBgn0000448	-	1.10502
3L:21406581	FBgn0002842	-	1.1028
2L:12356593	FBgn0032424	+	1.10149
X:15589035	FBgn0030661	+	1.10139
2L:87019	FBgn0002931	-	1.09955
2R:5091801	FBgn0033005	+	1.09526
X:1684630	FBgn0023531	-	1.09461
2L:1715138	FBgn0086698	-	1.09434
3L:23934414	FBgn0058470	-	1.09091
2R:17491366	FBgn0050104	+	1.09038
2R:20551781	FBgn0034518	-	1.0879
2L:334258	FBgn0004611	+	1.08637
3R:27183807	FBgn0004197	-	1.08597
2R:13222343	FBgn0043010	-	1.08493
2L:2364884	FBgn0014010	-	1.08378
2L:11829175	FBgn0000588	-	1.08356
3R:8394894	FBgn0266801	-	1.08257
3L:16911880	FBgn0261565	+	1.08174
2L:7047215	FBgn0262872	+	1.07988
2L:3030576	FBgn0031495	+	1.07725
3L:12373139	FBgn0036279	-	1.07555
3R:8249900	FBgn0040528	+	1.07123
3R:19654988	FBgn0038725	-	1.07097
2R:13058974	FBgn0033791	-	1.06944
3R:20843034	FBgn0038832	+	1.06934
3L:16861042	FBgn0036670	+	1.06919
2R:11351619	FBgn0050031	+	1.06687
2R:23983257	FBgn0005612	+	1.06241
2L:8401830	FBgn0001084	-	1.06233
4:806821	FBgn0039938	-	1.06088
2L:7786989	FBgn0031948	-	1.06072
2R:18688369	FBgn0262103	+	1.0606
3L:8981893	FBgn0035949	+	1.05972
2R:21954065	FBgn0263324	-	1.05896
3R:23065537	FBgn0039048	-	1.05757
2L:19023087	FBgn0032740	+	1.05699
2L:8083522	FBgn0261822	+	1.05684
3L:5927908	FBgn0053523	+	1.05583
3L:9687229	FBgn0036030	-	1.05446
X:1470340	FBgn0029580	+	1.05221
3R:12627639	FBgn0005671	-	1.04898
3L:14412137	FBgn0036423	+	1.04712
2L:2365729	FBgn0261647	+	1.04412
2L:12170900	FBgn0032419	+	1.04248
3L:9084920	FBgn0023479	+	1.04119
3L:21573134	FBgn0052438	+	1.04103
2R:24186877	FBgn0266083	+	1.03924
3L:8942388	FBgn0264305	-	1.03485
3R:31340582	FBgn0085376	+	1.03478
2R:24525714	FBgn0035016	-	1.03464
3R:9053409	FBgn0037659	+	1.03275
X:13337095	FBgn0010198	-	1.03111
2L:7392273	FBgn0031906	-	1.03051
X:10033553	FBgn0263132	+	1.02701
3L:3902854	FBgn0003943	-	1.02669
2L:13829709	FBgn0001961	-	1.02331
2L:2308250	FBgn0031412	+	1.02241
3R:31367523	FBgn0085376	+	1.02113
2R:23958220	FBgn0029105	+	1.02085
3L:2595976	FBgn0062517	+	1.01931
3R:11771192	FBgn0265276	-	1.01878
3L:710309	FBgn0025676	-	1.01876
3R:8392001	FBgn0266801	-	1.01792
3R:8392001	FBgn0266801	-	1.01792
2R:8041610	FBgn0025360	+	1.01495
3R:11694087	FBgn0037937	-	1.01429
X:8408864	FBgn0262976	-	1.01391
2R:19945438	FBgn0261580	-	1.01194
X:3487788	FBgn0029666	+	1.01103
X:3716471	FBgn0015286	-	1.01053
X:3716471	FBgn0015286	-	1.01053
2L:8995027	FBgn0032086	+	1.00763
2L:8937406	FBgn0032075	+	1.00674
X:2714238	FBgn0024991	+	1.00442
3L:3654698	FBgn0035455	-	1.00168
2R:22090974	FBgn0265046	-	0.999994
3R:26863050	FBgn0051072	-	0.999713
2L:1085200	FBgn0031299	-	0.998967
X:10875240	FBgn0030245	-	0.998072
X:19522390	FBgn0261573	+	0.99512
3R:27581143	FBgn0027492	-	0.99273
2R:15312818	FBgn0004698	+	0.990584
2R:6987689	FBgn0033122	+	0.988485
2L:8529647	FBgn0028394	+	0.987455
3L:3219345	FBgn0035421	+	0.987082
X:141504	FBgn0267029	-	0.986606
3L:897540	FBgn0054057	+	0.984614
3R:25646744	FBgn0039350	+	0.983833
3R:10405866	FBgn0037814	-	0.98349
X:10764169	FBgn0052675	-	0.983396
3L:12139102	FBgn0036257	+	0.982826
3R:15196638	FBgn0260659	+	0.982343
3L:19879955	FBgn0036913	+	0.982339
4:205740	FBgn0051998	-	0.98022
X:6678756	FBgn0029888	-	0.980214
2R:10731472	FBgn0033543	-	0.978798
2R:24531637	FBgn0035020	+	0.977347
3L:19790835	FBgn0261360	-	0.975
2L:15772462	FBgn0051826	-	0.973107
2R:17069898	FBgn0050460	-	0.972784
3R:25170467	FBgn0083946	-	0.972222
2R:21293790	FBgn0016726	+	0.972145
2L:15762306	FBgn0001987	-	0.971903
3R:25329060	FBgn0045761	-	0.970862
2L:21710694	FBgn0051619	+	0.970588
3L:6087367	FBgn0035677	+	0.969499
2R:18021698	FBgn0034289	+	0.968981
3L:11201643	FBgn0036146	+	0.968861
3L:1802803	FBgn0025820	-	0.968011
3R:21060744	FBgn0011672	-	0.967353
3L:8944817	FBgn0264307	-	0.967096
2R:15520416	FBgn0019968	-	0.966955
X:3939280	FBgn0029686	+	0.965227
X:2332538	FBgn0044047	-	0.964599
3R:9695821	FBgn0051352	-	0.963909
3L:215625	FBgn0035111	+	0.962852
2R:5760177	FBgn0033038	-	0.962218
3R:8941317	FBgn0037643	+	0.961979
X:19615106	FBgn0031038	+	0.961469
X:9264401	FBgn0052703	-	0.96143
3R:10050380	FBgn0037780	+	0.959981
2R:8082858	FBgn0025469	-	0.958474
2R:8082858	FBgn0025469	-	0.958474
2L:5267196	FBgn0031694	+	0.958333
3L:8896524	FBgn0035934	-	0.957447
3L:1518053	FBgn0261243	+	0.956384
2L:22043536	FBgn0051601	-	0.954798
3L:27267456	FBgn0028697	+	0.947834
X:5096435	FBgn0029746	+	0.947368
X:9779493	FBgn0030151	+	0.945249
2L:16854155	FBgn0051809	-	0.944904
2R:7931284	FBgn0023171	-	0.944107
3R:18748290	FBgn0260399	+	0.943727
2R:16086044	FBgn0034072	-	0.943662
3R:7694628	FBgn0051146	+	0.943393
3L:9053609	FBgn0000116	-	0.941278
3R:11972029	FBgn0037970	+	0.937613
3R:16006403	FBgn0262028	-	0.937242
X:4909320	FBgn0052772	+	0.936216
2R:12165622	FBgn0085261	-	0.935874
3R:19932888	FBgn0021776	-	0.934643
3R:18253525	FBgn0263738	-	0.934056
2R:12486311	FBgn0033744	+	0.932857
3L:8405213	FBgn0035889	-	0.932782
2R:16417764	FBgn0029153	-	0.931373
2L:7685022	FBgn0264997	-	0.930046
2L:10701130	FBgn0023496	-	0.927342
2L:5182696	FBgn0261836	+	0.927136
2L:7875212	FBgn0031959	-	0.926409
3R:7128648	FBgn0262149	+	0.925325
3R:22378155	FBgn0038953	+	0.923508
2R:10354037	FBgn0283625	+	0.92266
2L:2820687	FBgn0283531	-	0.922177
2L:12425078	FBgn0032428	+	0.921502
2R:20872006	FBgn0050295	+	0.919331
2L:6722796	FBgn0025777	-	0.916075
X:480912	FBgn0029526	-	0.915906
2R:12618637	FBgn0266487	+	0.915298
2R:12436469	FBgn0033738	-	0.913488
3R:25048909	FBgn0039265	+	0.909509
2L:5040028	FBgn0260451	+	0.908185
2R:22659978	FBgn0034758	+	0.908112
2L:5093444	FBgn0031681	-	0.907769
2R:10135400	FBgn0050011	+	0.906593
2R:23864601	FBgn0025335	-	0.906023
X:14271278	FBgn0002917	+	0.904633
2L:16816720	FBgn0004797	+	0.903196
3R:28606355	FBgn0039589	+	0.901966
2L:3771785	FBgn0004893	+	0.90146
2R:10246903	FBgn0033498	-	0.900995
X:1490540	FBgn0053513	-	0.9
3L:12499539	FBgn0036290	-	0.899543
3R:12443693	FBgn0086687	+	0.89945
X:15744812	FBgn0030680	-	0.899393
2L:6012178	FBgn0031762	-	0.895098
3R:14645295	FBgn0086686	-	0.892605
3R:27244645	FBgn0042111	-	0.89253
3R:29131448	FBgn0028671	+	0.892021
3R:29131448	FBgn0028671	+	0.892021
2L:11853518	FBgn0261805	+	0.891692
3R:30883127	FBgn0039809	-	0.890957
3R:21020452	FBgn0026056	+	0.890712
3L:3374132	FBgn0027616	-	0.889737
2L:7236144	FBgn0259111	-	0.889616
2R:10352747	FBgn0261698	-	0.889127
2R:6974946	FBgn0033121	-	0.888982
2L:3621388	FBgn0031554	-	0.88849
X:1466934	FBgn0026872	+	0.886727
X:7897935	FBgn0260447	-	0.886515
3L:21569453	FBgn0052438	+	0.885952
3R:14742592	FBgn0263929	+	0.88515
3R:29685348	FBgn0013972	+	0.883107
X:1236444	FBgn0261444	-	0.882553
2R:24912982	FBgn0085434	+	0.882353
X:16842332	FBgn0024941	-	0.882353
X:16842332	FBgn0024941	-	0.882353
2R:18156755	FBgn0022238	-	0.882314
2L:7754550	FBgn0267689	+	0.881719
3R:15774499	FBgn0038358	+	0.881226
X:2201134	FBgn0263628	-	0.878655
2L:19715954	FBgn0000464	+	0.87538
3R:13696441	FBgn0028487	-	0.875284
2R:7917109	FBgn0015509	+	0.874862
X:478880	FBgn0029523	-	0.872605
2L:6207676	FBgn0085409	+	0.872142
2L:18510059	FBgn0032684	+	0.870793
3R:30128165	FBgn0051025	-	0.869521
3L:1554011	FBgn0035231	+	0.869483
3L:19928811	FBgn0036921	+	0.86873
2L:412724	FBgn0264855	-	0.86785
3R:14661861	FBgn0025808	-	0.865057
2R:15973159	FBgn0265045	-	0.860881
X:245679	FBgn0040373	-	0.860074
2R:7930451	FBgn0050381	-	0.856227
3R:20861390	FBgn0038837	-	0.854546
3R:10406170	FBgn0037814	-	0.853279
2L:7475560	FBgn0260486	-	0.852877
4:270434	FBgn0042696	-	0.850305
2L:18475983	FBgn0032681	-	0.849154
2L:13162363	FBgn0032473	+	0.847666
X:20221118	FBgn0053499	-	0.847478
2L:10373681	FBgn0041723	-	0.846638
2L:10373681	FBgn0041723	-	0.846638
2R:12173337	FBgn0014184	-	0.845079
3L:12136516	FBgn0036254	-	0.842803
3L:14757907	FBgn0013263	-	0.842092
2R:15416832	FBgn0263980	+	0.840863
X:2253316	FBgn0029608	-	0.84039
X:18987258	FBgn0264090	+	0.839744
2R:18706929	FBgn0034379	+	0.835542
3R:24943589	FBgn0029157	-	0.835391
3L:3126866	FBgn0026189	-	0.835093
3L:22774372	FBgn0052451	+	0.834985
3R:30001459	FBgn0039734	+	0.83354
2L:10328803	FBgn0032221	-	0.833333
3R:29222067	FBgn0029176	+	0.833292
X:16637950	FBgn0010412	+	0.833083
3L:9130329	FBgn0011206	-	0.832622
X:19476410	FBgn0052533	-	0.832126
3R:27251162	FBgn0011289	+	0.831719
2R:8068012	FBgn0020279	+	0.830891
2L:4685358	FBgn0031620	+	0.830496
2R:22878613	FBgn0034789	+	0.829085
3L:2489010	FBgn0035346	+	0.828683
2R:9075089	FBgn0011746	+	0.827667
2R:15938114	FBgn0034051	-	0.827189
2L:7407536	FBgn0031908	+	0.827163
3R:9332682	FBgn0037679	-	0.82687
2L:12103835	FBgn0027081	+	0.82628
2L:10710150	FBgn0265580	+	0.825979
2L:19508325	FBgn0032796	-	0.824713
X:2065757	FBgn0029596	-	0.823372
3L:3189708	FBgn0260430	-	0.822963
2R:14605166	FBgn0033945	-	0.822743
3R:28284047	FBgn0085466	+	0.8223
2L:4450772	FBgn0031606	-	0.820575
3L:12370958	FBgn0036279	-	0.818346
2R:24945072	FBgn0035084	-	0.817414
2R:23170583	FBgn0085400	-	0.814732
3L:3302331	FBgn0035431	-	0.814441
2R:8369935	FBgn0033286	-	0.813787
3R:8233563	FBgn0037554	+	0.813364
2R:22821440	FBgn0050271	+	0.813187
2R:9841402	FBgn0266186	-	0.811732
2R:18131135	FBgn0001222	-	0.811375
2R:7219169	FBgn0003090	+	0.811231
2R:14357135	FBgn0033925	-	0.810861
X:11442709	FBgn0030300	+	0.810078
3L:8307592	FBgn0035871	-	0.809938
3R:25296173	FBgn0051097	-	0.809478
X:17302508	FBgn0030838	+	0.808651
2R:8348295	FBgn0261588	+	0.808495
X:17154431	FBgn0016080	-	0.808039
3L:9719422	FBgn0036036	+	0.807434
X:4360706	FBgn0262738	+	0.806666
3L:20302838	FBgn0036967	+	0.802895
4:363646	FBgn0039904	+	0.802187
2L:15053413	FBgn0000317	-	0.802051
X:2012354	FBgn0261954	+	0.801263
3L:9709028	FBgn0036032	+	0.800162
3R:24629134	FBgn0046685	-	0.800002
2R:17485132	FBgn0050104	+	0.799417
3L:1314336	FBgn0035207	+	0.798422
3R:26042904	FBgn0001139	+	0.798338
2R:22877805	FBgn0034789	+	0.79804
2L:20875079	FBgn0032901	-	0.796768
2R:14194672	FBgn0050069	+	0.795527
3L:7532614	FBgn0028582	+	0.793529
X:16004984	FBgn0003969	-	0.78972
2L:7370392	FBgn0031903	+	0.787857
2L:7370392	FBgn0031903	+	0.787857
2L:3521718	FBgn0031546	+	0.787468
2R:7628893	FBgn0263077	+	0.786213
3R:23222796	FBgn0262975	-	0.786148
X:13714960	FBgn0265726	+	0.784882
3L:6169197	FBgn0035688	-	0.783624
3L:2151609	FBgn0052311	-	0.78299
2R:24054198	FBgn0034965	-	0.782411
3L:14017882	FBgn0036398	+	0.781961
2L:18962884	FBgn0015772	-	0.781191
3L:17541967	FBgn0259174	+	0.780301
3L:143454	FBgn0020386	+	0.779669
2R:9229597	FBgn0010114	-	0.778846
3L:22678718	FBgn0037174	+	0.778724
3L:6202898	FBgn0035693	+	0.778527
2L:6152530	FBgn0040950	+	0.778411
2L:20725105	FBgn0032878	-	0.777778
2R:16328552	FBgn0262511	-	0.774747
2L:13964739	FBgn0027929	+	0.774557
2L:21309579	FBgn0032940	-	0.773951
3R:22363292	FBgn0083967	+	0.77339
3L:6276793	FBgn0262787	+	0.773314
4:129669	FBgn0011747	-	0.772959
X:3943192	FBgn0052786	+	0.770699
2R:14678350	FBgn0020269	-	0.770091
2L:11821006	FBgn0264815	-	0.769894
X:9562240	FBgn0052702	-	0.769834
2R:17669633	FBgn0050108	+	0.769441
X:7011409	FBgn0052736	+	0.768045
2L:2856673	FBgn0015521	+	0.767861
4:1245225	FBgn0053653	+	0.767764

## Sheet: 4. ΔU6atac 3'SS
Location	FBgn#	strand	Unused Index of 3'SS in ΔU6atac
3R:20016825	FBgn0270925	+	2.17485
3R:9632342	FBgn0266413	-	0.813692
X:2179761	FBgn0265901	-	1.11127
2R:16955737	FBgn0265174	+	0.58295
2R:14866052	FBgn0264962	-	1.15385
X:7097060	FBgn0264270	-	0.637126
2R:21935400	FBgn0263999	-	1.31232
3R:14793442	FBgn0263929	+	0.493045
3R:9356423	FBgn0263750	+	0.597275
3R:8835511	FBgn0262614	-	0.775557
3L:2587575	FBgn0261602	+	4.14697
2L:18443074	FBgn0261597	-	2.22537
2R:22927098	FBgn0261564	+	0.492149
3R:9447628	FBgn0261552	+	0.525934
2R:11896815	FBgn0260959	-	0.669765
3R:9688043	FBgn0260463	-	0.649966
X:5631496	FBgn0259994	-	0.739277
2R:13438824	FBgn0259221	-	0.670986
X:10324319	FBgn0259170	-	1.8716
X:17868167	FBgn0259168	-	0.639344
3R:16274584	FBgn0250823	+	0.3917
3R:28284107	FBgn0085466	+	1.00695
3L:1666597	FBgn0083121	-	0.583484
3L:11098091	FBgn0083068	+	0.958158
3L:16679474	FBgn0063485	-	0.989229
3R:9023508	FBgn0063298	+	0.723755
3L:2596031	FBgn0062517	+	0.935331
3R:5240579	FBgn0053293	-	2.728
2R:13198160	FBgn0053182	-	0.531369
X:15933539	FBgn0053180	-	0.921869
2L:11278574	FBgn0052831	+	2.16101
3L:22717974	FBgn0052452	+	2.74186
2L:10472216	FBgn0051719	-	2.38497
2L:22043701	FBgn0051601	-	1.65343
3R:11239510	FBgn0051388	+	0.796354
3R:16203647	FBgn0051287	+	1.58891
3R:27233682	FBgn0051064	-	1.81245
3R:31180510	FBgn0051004	-	0.611918
2R:17068216	FBgn0050460	-	1.0145
2R:6993120	FBgn0050159	+	0.694969
3L:3198867	FBgn0047135	-	1.08016
2L:15264096	FBgn0045842	-	0.39116
2R:21512392	FBgn0043070	+	0.418896
3R:18178605	FBgn0042693	+	0.648845
2L:6800316	FBgn0042189	-	1.17599
2L:9244262	FBgn0041092	+	0.836343
3R:8822468	FBgn0040532	+	0.613072
4:242460	FBgn0039897	+	0.749365
3R:28671286	FBgn0039593	+	0.672558
3R:28342184	FBgn0039581	+	2.06894
3R:25683057	FBgn0039358	+	0.534786
3R:24158395	FBgn0039157	-	1.0892
3R:23991256	FBgn0039137	-	1.18609
3R:22378216	FBgn0038953	+	0.842886
3R:21876574	FBgn0038912	+	1.1737
3R:21527262	FBgn0038890	+	0.547953
3R:20843447	FBgn0038832	+	0.489759
3R:20326229	FBgn0038787	-	0.714452
3R:19897646	FBgn0038745	-	0.813178
3R:19156403	FBgn0038683	-	1.08726
3R:17795360	FBgn0038545	+	0.648786
3R:15793209	FBgn0038363	+	2.61903
3R:14245190	FBgn0038214	-	3.61682
3R:13332819	FBgn0038139	-	0.913526
3R:10049389	FBgn0037780	+	2.08913
3R:9523535	FBgn0037702	+	2.25574
3R:4241920	FBgn0037222	-	0.429436
3L:21634197	FBgn0037109	-	1.01687
3L:20244937	FBgn0036959	+	1.0447
3L:20244164	FBgn0036959	+	0.60189
3L:20220236	FBgn0036952	-	0.494482
3L:18665697	FBgn0036801	+	2.56642
3L:16861309	FBgn0036670	+	0.835049
3L:15979467	FBgn0036552	+	0.560498
3L:14017945	FBgn0036398	+	0.855157
3L:13509049	FBgn0036374	+	1.12408
3L:13386539	FBgn0036353	-	0.727593
3L:11777305	FBgn0036205	+	0.512673
3L:11199981	FBgn0036145	+	1.22935
3L:11199824	FBgn0036145	+	0.813767
3L:11196876	FBgn0036144	-	0.827349
3L:9859717	FBgn0036052	-	1.50619
3L:9508487	FBgn0036008	-	0.436855
3L:9441967	FBgn0035993	-	3.46098
3L:8982713	FBgn0035949	+	1.95298
3L:8405536	FBgn0035890	+	1.18676
3L:6200731	FBgn0035693	+	8.41548
3L:3219430	FBgn0035421	+	1.07165
3L:2648412	FBgn0035360	+	0.61096
3L:1947846	FBgn0035295	+	1.91702
3L:1654727	FBgn0035253	-	0.584023
3L:1554077	FBgn0035231	+	0.645671
3L:1529229	FBgn0035227	-	0.524921
3L:1528077	FBgn0035227	-	0.617027
3L:1334457	FBgn0035211	-	2.30305
3L:218279	FBgn0035112	+	1.57772
3L:215682	FBgn0035111	+	0.70597
2R:24295572	FBgn0034999	+	0.649733
2R:23547876	FBgn0034876	-	0.530514
2R:22880132	FBgn0034789	+	0.752
2R:22293924	FBgn0034717	+	0.889111
2R:19139140	FBgn0034419	+	1.25742
2R:19134727	FBgn0034418	-	0.629417
2R:15204234	FBgn0033996	+	0.471944
2R:14992902	FBgn0033990	-	0.52124
2R:14150096	FBgn0033897	-	1.97101
2R:13489874	FBgn0033844	-	0.97564
2R:13216104	FBgn0033809	-	0.887521
2R:13179014	FBgn0033802	-	4.58835
2R:11865422	FBgn0033659	-	0.786964
2R:10146995	FBgn0033494	-	2.54318
2R:10146824	FBgn0033494	-	0.599605
2R:7447786	FBgn0033174	+	11.1225
2R:6988582	FBgn0033122	+	0.496716
2R:5760114	FBgn0033038	-	1.74548
2L:19736633	FBgn0032816	+	1.99901
2L:19429401	FBgn0032780	+	0.506305
2L:19023139	FBgn0032740	+	0.662748
2L:8212693	FBgn0032000	-	0.636233
2L:8200345	FBgn0031997	+	0.532205
2L:7803044	FBgn0031952	-	0.715018
2L:7786425	FBgn0031948	-	1.51564
2L:7403228	FBgn0031907	+	3.02638
2L:7032903	FBgn0031883	+	1.0077
2L:5736934	FBgn0031734	-	0.607143
2L:5549016	FBgn0031717	+	0.648751
2L:119376	FBgn0031220	-	0.477004
2L:71949	FBgn0031213	+	0.454714
X:15484529	FBgn0030648	+	0.763377
X:15072968	FBgn0030608	-	0.435829
X:13212463	FBgn0029133	+	0.796724
3R:29230324	FBgn0028476	+	0.69026
3R:5758851	FBgn0027608	-	0.603821
2R:9128311	FBgn0027561	-	1.05091
3L:22288794	FBgn0027086	+	0.46454
3R:7058414	FBgn0026563	+	1.17296
2R:5121841	FBgn0026238	-	0.919702
2L:1344569	FBgn0026141	+	2.45649
X:1775698	FBgn0026086	+	2.54776
3L:13964014	FBgn0025874	-	0.972819
3L:1802744	FBgn0025820	-	0.385471
3L:22281678	FBgn0025702	+	0.831528
X:529531	FBgn0024983	-	0.415585
4:1078830	FBgn0024913	-	1.74526
4:1077830	FBgn0024913	-	2.13756
2R:13507714	FBgn0024556	+	1.50943
3R:9767879	FBgn0024330	-	0.628013
2R:17470576	FBgn0022987	+	3.64898
3L:19845496	FBgn0020389	+	1.50071
2L:20061781	FBgn0019686	+	0.518455
3L:20773115	FBgn0016696	+	0.394727
3L:9632171	FBgn0016081	-	0.471988
3R:30386829	FBgn0015222	-	0.855558
3L:19897414	FBgn0014037	-	1.17489
3L:19896848	FBgn0014037	-	0.950523
3L:12738774	FBgn0014007	+	0.545462
3L:9107696	FBgn0011206	-	0.702867
3L:8470153	FBgn0010825	+	0.40941
3R:7079456	FBgn0010774	-	0.591197
3R:12627576	FBgn0005671	-	0.884139
3L:3516528	FBgn0005640	+	0.625864
3L:5814867	FBgn0003984	-	0.979601
X:16004445	FBgn0003969	-	0.767419
2R:9121093	FBgn0003612	+	0.547342
X:2659147	FBgn0003371	+	0.764315
X:10834698	FBgn0003321	-	0.622639
X:14792429	FBgn0003301	-	0.786958
2R:10113542	FBgn0003071	+	0.524345
3L:5932465	FBgn0002638	-	0.437322
2L:19106166	FBgn0002023	-	1.33985
3L:18763863	FBgn0001078	-	5.76155
2L:18392244	FBgn0000636	+	1.27337
2L:18391051	FBgn0000636	+	2.75789
3L:240117	FBgn0000541	-	0.555364
3R:12999594	FBgn0038108	+	0.62961
3R:13632174	FBgn0038163	+	1.64367
X:625661	FBgn0025635	+	0.442951
2L:1741716	FBgn0264494	+	0.443698
3R:23848446	FBgn0085384	+	0.571011
3L:15306504	FBgn0036493	+	11.8687
3R:12465970	FBgn0013277	-	1.32028
X:19909914	FBgn0267042	-	1.65903
2L:2081131	FBgn0031388	+	2.31
3L:10880962	FBgn0036106	-	0.476197
2R:24525652	FBgn0035016	-	0.796219
3L:26220648	FBgn0058160	+	0.393202
mitochondrion_genome:9650	FBgn0013683	-	0.815512
X:15783526	FBgn0030691	-	1.2963
2R:22415893	FBgn0266645	-	0.784148
2L:3373692	FBgn0031528	-	0.61055
3L:18298845	FBgn0036785	-	3.24217
3R:10950873	FBgn0037857	+	3.49069
X:20221392	FBgn0053499	-	0.404802
X:2035441	FBgn0000667	-	0.819087
3R:12510921	FBgn0013279	+	0.88386
3R:19841127	FBgn0051459	+	1.13517
3R:27235914	FBgn0051068	+	0.486488
2R:15228794	FBgn0259878	-	4.78054
2R:14678291	FBgn0020269	-	0.918952
3L:11611602	FBgn0036181	-	49.1042
3R:13303041	FBgn0052473	+	0.720291
3R:20738335	FBgn0038821	-	0.477888
3L:11615745	FBgn0036181	-	0.653889
X:5751063	FBgn0029798	+	1.28482
X:2214465	FBgn0004397	-	0.479767
3R:7219294	FBgn0037486	-	1.85213
3R:20817586	FBgn0038828	-	0.799664
2L:22844467	FBgn0041004	+	1.10262
3L:16600229	FBgn0042178	+	0.784103
3R:10891981	FBgn0037855	-	0.658814
3L:8408192	FBgn0265102	-	0.716346
3L:20266011	FBgn0264468	-	0.433244
2R:9588331	FBgn0261016	-	3.1632
2L:5177462	FBgn0261836	+	1.15495
2L:4191897	FBgn0031589	-	1.1546
2L:2970905	FBgn0004584	-	0.682439
3L:19748540	FBgn0261360	-	1.89047
3L:8510263	FBgn0035901	+	0.505934
X:9884937	FBgn0030160	+	1.29733
3R:23997111	FBgn0053108	+	1.93914
3R:12042531	FBgn0037986	+	0.907143
2R:17543917	FBgn0263113	+	0.872878
2L:9338425	FBgn0026439	+	3.69957
2R:23158004	FBgn0034828	-	0.469766
3L:22732580	FBgn0037185	+	0.506613
X:2327779	FBgn0040391	+	10.5771
X:17624206	FBgn0030850	-	2.64038
3L:22262697	FBgn0028500	-	0.45734
3R:18598913	FBgn0038630	+	0.917282
X:5951044	FBgn0052755	+	0.401967
3R:26873679	FBgn0004903	-	0.84125
3R:27633660	FBgn0039530	+	0.425743
2R:10042373	FBgn0033476	-	0.519098
3R:11604240	FBgn0051363	-	0.774447
2L:12400523	FBgn0041195	+	2.90121
2L:5172068	FBgn0261836	+	0.415598
3L:13248331	FBgn0023095	+	1.59062
3R:10881804	FBgn0037852	-	0.761084
3R:20861309	FBgn0038837	-	1.52483
3R:25309946	FBgn0051099	-	3.95447
X:2703408	FBgn0024994	-	0.767727
2L:22043467	FBgn0051601	-	0.945276
2L:6011727	FBgn0031762	-	1.24263
2R:11864556	FBgn0260436	+	0.684857
2R:23384647	FBgn0050414	-	0.518537
X:2693497	FBgn0000092	-	0.816756
3R:14617174	FBgn0038246	+	0.383372
2R:7931225	FBgn0023171	-	1.13599
2L:12208019	FBgn0051759	+	1.68764
3R:26415252	FBgn0039425	+	1.72651
2L:7884789	FBgn0031961	-	2.39248
X:14580739	FBgn0030571	+	0.537872
3R:13661504	FBgn0004587	+	7.87129
3R:9008963	FBgn0037654	+	2.20047
3R:14661804	FBgn0025808	-	0.591331
2L:17488379	FBgn0003187	-	0.581995
2R:10433271	FBgn0262114	+	0.560796
3L:12791292	FBgn0260945	-	0.502833
3L:19799383	FBgn0260874	+	0.392041
3R:8233575	FBgn0267109	-	1.18869
3L:22879483	FBgn0037202	+	0.400816
X:10873480	FBgn0030245	-	1.00042
2L:11099755	FBgn0283682	-	0.455131
X:894602	FBgn0029539	+	0.578029
2R:17491424	FBgn0050104	+	1.86326
3L:11942793	FBgn0036224	+	2.14005
X:1642884	FBgn0283451	+	7.67308
2R:18021667	FBgn0034289	+	1.25736
3R:30252635	FBgn0039760	+	0.526029
2R:11864709	FBgn0260436	+	1.23178
2L:21666005	FBgn0032957	-	0.506562
X:1375861	FBgn0023169	+	0.472368
2R:18821040	FBgn0010551	+	25.1567
2R:15688714	FBgn0266708	-	3.04549
X:19636470	FBgn0087008	-	2.10933
2L:3149280	FBgn0011648	-	1.27562
3R:27235496	FBgn0051068	+	12.8027
2L:19385016	FBgn0032773	-	0.688629
3L:1749720	FBgn0035267	+	0.531863
2R:19947327	FBgn0050447	+	0.40113
3L:13387611	FBgn0036353	-	1.36833
3L:10593795	FBgn0052062	+	9.39762
2L:6048511	FBgn0031768	+	0.377766
3R:30038529	FBgn0001281	-	1.13947
2L:8995088	FBgn0032086	+	1.17272
2L:22535071	FBgn0064225	-	0.525627
X:17857677	FBgn0264713	-	0.548491
X:22496376	FBgn0027279	+	0.405416
3R:13700146	FBgn0028487	-	1.6578
3R:27705852	FBgn0039543	-	0.557256
2R:8955712	FBgn0011300	+	0.630868
3L:16567051	FBgn0262842	+	0.904151
X:20672047	FBgn0031128	-	10.2585
3R:15746105	FBgn0038355	+	2.37959
3R:3625638	FBgn0086378	+	2.95924
X:16376239	FBgn0004598	+	0.546286
3R:28812226	FBgn0039600	+	0.941176
3R:18981107	FBgn0038666	-	0.566491
3L:7320281	FBgn0035760	+	0.388352
X:20205742	FBgn0283433	-	1.37496
3L:21213128	FBgn0037060	+	3.47949
2L:14741020	FBgn0260953	+	2.4598
3R:23758008	FBgn0028475	-	0.518817
2L:6651332	FBgn0031842	+	0.479977
3R:20862436	FBgn0038837	-	2.2293
3L:2501142	FBgn0035348	-	0.741696
2L:9436928	FBgn0085211	+	0.694444
X:585230	FBgn0025633	-	0.832536
2R:21320064	FBgn0050394	-	6.38981
2R:12486259	FBgn0033744	+	1.34876
3R:11169901	FBgn0026314	-	3.53563
3L:17244109	FBgn0036703	+	3.30336
3L:3899571	FBgn0003943	-	0.572023
X:7495116	FBgn0262968	+	0.559984
2L:7860602	FBgn0031957	-	3.11765
3L:973822	FBgn0264574	+	0.42523
3R:25915700	FBgn0250757	+	0.519737
2L:21142013	FBgn0023388	-	7.07305
2R:16142353	FBgn0050094	+	0.604018
2L:12161880	FBgn0051861	+	0.48846
2R:8007997	FBgn0013308	+	0.680752
2R:14933119	FBgn0033983	-	1.00953
3R:10877687	FBgn0022359	+	0.479475
2R:22091057	FBgn0265046	-	0.43862
X:22982832	FBgn0016975	-	0.397846
2L:16743759	FBgn0032600	+	5.03136
3L:20694341	FBgn0001320	-	2.28588
2R:21515887	FBgn0043070	+	1.05673
2R:18021067	FBgn0034289	+	0.435819
2L:19102167	FBgn0032755	+	0.93494
2R:17914786	FBgn0011589	+	0.481543
3L:16136195	FBgn0036574	+	1.47885
2L:9177124	FBgn0041092	+	1.1
X:15813848	FBgn0003345	+	0.390102
3L:9417037	FBgn0035988	-	5.19312
2L:810808	FBgn0051658	+	0.506329
3R:9560274	FBgn0027950	+	0.679896
2L:12038171	FBgn0032397	-	0.515444
3R:31572497	FBgn0028968	+	2.02395
3L:21214720	FBgn0037060	+	0.970523
2L:3301754	FBgn0031516	-	0.669043
3L:11184209	FBgn0036144	-	0.442929
3L:19296612	FBgn0028380	+	2.54853
3L:16866665	FBgn0261565	+	0.454591
X:15836456	FBgn0052582	+	3.31191
2R:17490936	FBgn0050104	+	0.91214
2L:20091189	FBgn0032845	-	1.92992
rDNA:73665	FBgn0267507	+	0.888536
X:12974461	FBgn0262682	-	2.16297
3L:14991374	FBgn0002778	+	1.33704
2R:12673929	FBgn0261625	-	7.05033
2R:13210980	FBgn0050058	-	3.91622
2R:23685386	FBgn0011296	-	0.460817
2L:5553333	FBgn0031720	-	2.02839
3R:11620402	FBgn0037920	+	1.43188
2L:3365677	FBgn0085423	-	0.741935
2L:5178047	FBgn0261836	+	0.72386
2R:22485956	FBgn0034734	+	14.4955
2R:5148174	FBgn0033010	+	0.474396
2L:5213641	FBgn0031690	-	1.38375
3L:1962721	FBgn0265988	-	0.809526
3L:236907	FBgn0000541	-	0.957498
3R:12747114	FBgn0038084	-	0.506494
2L:6681768	FBgn0028703	-	1.96346
2L:6152865	FBgn0040950	+	0.378069
3L:19951572	FBgn0085287	-	2.19136
X:5066072	FBgn0003028	+	0.522673
2L:6463608	FBgn0031816	-	4.16259
2R:22222981	FBgn0034715	-	4.90518
X:1677066	FBgn0023531	-	1.5237
2R:22940530	FBgn0034804	-	1.1292
2R:10424905	FBgn0033520	+	0.4962
3R:24590571	FBgn0263490	+	0.50957
2R:23244886	FBgn0040063	-	1.45614
2R:9258061	FBgn0020621	-	0.379916
3R:26963521	FBgn0039465	-	15.3793
2R:13249332	FBgn0033818	-	3.48175
2L:14737524	FBgn0028537	-	0.624393
3R:13098862	FBgn0038118	+	0.418951
3R:23932055	FBgn0039128	+	0.855506
2L:12287555	FBgn0000114	+	0.953154
2R:21954008	FBgn0263324	-	0.86248
X:17446840	FBgn0030840	-	1.13971
3L:9123777	FBgn0011206	-	1.36201
3L:17056992	FBgn0036698	+	0.593501
3L:17760627	FBgn0052181	+	0.856166
3L:7050172	FBgn0260660	+	0.499627
3L:26221910	FBgn0058160	+	0.490878
3L:8620821	FBgn0052351	+	4.0174
3R:12375912	FBgn0010041	+	1.283
3R:25309709	FBgn0051099	-	1.14244
2R:13269109	FBgn0052843	-	0.734621
4:139821	FBgn0052000	+	2.87609
2L:7777716	FBgn0020880	-	7.66285
3R:9257167	FBgn0037668	-	0.64014
3L:11465309	FBgn0036162	-	0.940426
2R:23376244	FBgn0034854	-	0.54059
3R:8982238	FBgn0037646	+	0.833941
2R:22090921	FBgn0265046	-	4.58471
2R:8663178	FBgn0003892	+	0.994844
2R:5857170	FBgn0085414	+	1.14733
2R:17868089	FBgn0034282	-	1.49185
2L:18675509	FBgn0086681	-	1.65904
3R:5455301	FBgn0037326	+	1.86884
X:23030421	FBgn0265767	+	1.11671
X:585230	FBgn0025633	-	0.832536
3R:10758816	FBgn0051272	-	0.568298
2L:9098151	FBgn0051609	+	7.12146
2R:18441448	FBgn0261477	+	0.542802
mitochondrion_genome:12655	FBgn0013679	-	0.42217
3L:8404511	FBgn0035889	-	1.55924
2R:11227957	FBgn0050021	-	0.81897
2R:9424331	FBgn0033413	+	0.422541
2L:7698291	FBgn0041182	-	0.550044
X:9107304	FBgn0030088	+	1.83176
3R:7771334	FBgn0037516	-	2.03371
3R:15794828	FBgn0262527	+	0.481559
2R:15572812	FBgn0050466	+	2.28957
3L:4474320	FBgn0035550	+	0.564204
3R:31055554	FBgn0002413	-	0.827627
X:13742242	FBgn0001612	-	2.46177
3L:19993383	FBgn0036926	+	0.396162
3L:14567546	FBgn0261816	+	0.43388
2R:2962958	FBgn0020908	-	1.4275
2R:15769552	FBgn0265991	-	0.708317
2R:23322065	FBgn0050416	-	1.02247
3L:9143929	FBgn0263456	+	1.05353
2R:21584386	FBgn0050222	+	0.600908
3L:11613345	FBgn0036181	-	2.53728
2R:20882187	FBgn0034558	+	0.58926
3L:11611512	FBgn0036181	-	0.422681
3R:8677121	FBgn0037610	+	0.44704
3R:28304241	FBgn0039577	-	0.882172
2R:22660035	FBgn0034759	+	0.59626
3R:21053935	FBgn0011672	-	0.685407
3R:13661505	FBgn0004587	+	8.80047
3R:9332626	FBgn0037679	-	0.805515
2L:21098498	FBgn0284251	-	1.28923
3R:29685409	FBgn0013972	+	0.929713
2L:12404178	FBgn0043841	-	0.379284
2L:12460761	FBgn0259176	-	0.963102
X:8294250	FBgn0015519	-	0.873519
3R:17596742	FBgn0040565	+	0.761003
X:19615183	FBgn0031038	+	0.671209
3R:17153808	FBgn0038492	-	0.496031
2R:21324188	FBgn0020306	+	0.395181
X:19476343	FBgn0052533	-	0.741309
3R:23847211	FBgn0085384	+	1.28646
3R:15849016	FBgn0265048	-	0.978373
X:15927380	FBgn0010240	+	0.39984
3L:16416249	FBgn0036629	-	0.392903
3R:30879055	FBgn0039808	-	0.73842
X:13270613	FBgn0041210	-	0.40664
3L:8517471	FBgn0035903	+	0.731667
3R:17076894	FBgn0038475	-	0.443639
2L:20644601	FBgn0016054	-	0.592818
3L:21629914	FBgn0037109	-	0.715473
2R:8082294	FBgn0025469	-	1.2276
2L:12174525	FBgn0263088	-	0.589462
2R:24051540	FBgn0003353	+	1.0032
2R:14153275	FBgn0086895	+	0.723337
X:15860744	FBgn0001105	+	0.560546
X:810958	FBgn0264449	-	0.493263
X:19909458	FBgn0267042	-	12.8638
2L:14737413	FBgn0028537	-	0.566705
2L:4999386	FBgn0053113	-	0.738687
X:5836974	FBgn0029814	+	1.20101
2R:9842226	FBgn0266186	-	2.53758
2R:10065645	FBgn0033479	-	0.439137
2R:9533345	FBgn0259246	+	1.11043
X:6341059	FBgn0029866	+	0.498661
2L:1714474	FBgn0086698	-	4.49703
3R:24532678	FBgn0262167	+	0.52031
3R:15261898	FBgn0263755	-	0.412892
3R:8981979	FBgn0037646	+	0.427994
2R:8261191	FBgn0033279	-	0.43076
3R:20107501	FBgn0051206	-	1.23543
X:811690	FBgn0264449	-	1.45614
3R:5184642	FBgn0259212	-	1.33993
2R:12165494	FBgn0085261	-	0.73631
3L:9076857	FBgn0023479	+	0.515999
3R:9023489	FBgn0063298	+	0.671211
X:15909223	FBgn0010315	-	1.25195
X:19622845	FBgn0031043	-	0.585049
2R:8140464	FBgn0263593	-	0.508893
3R:10753859	FBgn0037829	-	0.954121
2R:22084991	FBgn0034691	+	0.473781
2R:23322337	FBgn0050416	-	0.63522
2L:13496590	FBgn0284224	+	0.562318
3R:31590898	FBgn0039855	+	2.07343
X:504218	FBgn0004648	+	0.378385
3R:30696205	FBgn0000274	-	1.48278
3L:2563978	FBgn0010909	-	2.02011
2L:836172	FBgn0020304	-	0.435946
3R:21372068	FBgn0267650	-	0.767932
2L:5182473	FBgn0261836	+	4.43398
X:22536853	FBgn0031195	+	0.575931
X:4122063	FBgn0026083	+	0.457027
2L:8354292	FBgn0051901	+	4.33444
2L:13183827	FBgn0032478	+	1.11114
X:17930438	FBgn0003380	-	0.671726
3R:12503825	FBgn0051354	+	0.590155
3R:23249683	FBgn0039065	-	3.14749
3L:9143740	FBgn0263456	+	0.627907
3L:19300919	FBgn0003089	-	1.05687
2R:22317881	FBgn0013272	+	0.504843
3R:22615806	FBgn0051159	+	0.690082
2R:22821475	FBgn0050271	+	0.824788
2L:11586271	FBgn0028412	-	0.74334
3L:4637755	FBgn0262870	-	0.636364
3R:25329003	FBgn0045761	-	0.798894
3R:28919954	FBgn0265998	+	2.86637
X:14185105	FBgn0052603	+	0.47725
2L:20814919	FBgn0053322	-	3.64943
3L:5926736	FBgn0053523	+	1.38028
X:15927950	FBgn0010240	+	1.72942
3R:17596745	FBgn0040565	+	0.597997
2R:20872539	FBgn0050295	+	1.05516
3R:23091785	FBgn0039054	-	0.633773
3L:17040602	FBgn0261872	-	0.713141
X:13743735	FBgn0001612	-	1.22653
3L:18201635	FBgn0036782	+	3.62716
3R:29693425	FBgn0039683	+	5.85714
2R:11441740	FBgn0033635	+	1.0763
3R:8233575	FBgn0267109	-	1.18869
X:16709358	FBgn0030778	+	1.08731
2L:7803577	FBgn0031952	-	0.834986
X:2021171	FBgn0261954	+	0.423747
3L:5796062	FBgn0035638	-	2.28805
3L:21823725	FBgn0037134	+	0.836941
2L:8662456	FBgn0011259	+	0.448276
3R:19932799	FBgn0021776	-	0.532006
X:2111703	FBgn0000382	+	0.535362
3L:6202725	FBgn0035693	+	4.67047
2R:7177195	FBgn0033149	+	0.664184
2R:23861461	FBgn0025790	-	0.450981
X:22463538	FBgn0031187	+	3.35135
X:16279908	FBgn0000536	+	0.477477
3R:25036718	FBgn0039261	-	1.02983
2R:18128975	FBgn0040465	+	0.792479
3R:12376327	FBgn0010041	+	2.26497
3L:11613585	FBgn0036181	-	9.22599
2R:24475615	FBgn0035009	+	4.80851
3L:13964310	FBgn0025874	-	0.423334
3L:19296350	FBgn0028380	+	2.23841
X:16599723	FBgn0061200	+	0.819728
2R:16650812	FBgn0024232	+	1.05833
2L:16682351	FBgn0051807	-	0.510472
2R:6726389	FBgn0010482	-	0.383988
2L:5267378	FBgn0031694	+	0.384752
2L:19544665	FBgn0003231	+	0.479582
3R:7861730	FBgn0037525	-	0.551965
X:5625756	FBgn0259994	-	0.764113
3R:30694348	FBgn0039796	-	8.46745
4:882724	FBgn0025726	-	0.396774
3R:5530987	FBgn0010051	+	0.931552
3R:29683365	FBgn0013972	+	1.54332
2R:9586232	FBgn0033429	-	0.931737
X:2042216	FBgn0025632	+	2.00033
2R:11864371	FBgn0260436	+	0.898776
3L:7950150	FBgn0041156	+	0.736675
2R:6138317	FBgn0033063	+	1.69291
2L:4841144	FBgn0031636	+	2.09707
3R:30128100	FBgn0051025	-	0.538715
X:15982690	FBgn0030716	-	0.649664
3L:16330249	FBgn0053061	+	0.839151
3L:11513030	FBgn0003373	+	0.803462
2R:10130577	FBgn0050011	+	5.01513
2L:22042348	FBgn0051601	-	1.86207
3L:7487029	FBgn0035789	+	1.08059
2R:10516981	FBgn0283521	-	0.679925
2L:5182976	FBgn0261836	+	0.559667
3L:4483273	FBgn0035552	+	0.409827
2R:18021736	FBgn0034289	+	1.95497
X:6283277	FBgn0029856	-	0.433452
2L:8401772	FBgn0001084	-	1.3774
3R:9781696	FBgn0037753	+	0.935714
3L:1822393	FBgn0027790	+	1.83838
X:11920582	FBgn0030357	-	0.519156
3L:9106518	FBgn0011206	-	0.78983
2R:5958018	FBgn0033047	+	0.808942
3R:10406285	FBgn0037814	-	0.589759
2L:19908758	FBgn0263873	+	2.29989
3L:21573189	FBgn0052438	+	1.22361
2R:20344055	FBgn0034506	+	7.16008
2R:24616200	FBgn0035041	-	0.624828
2R:13413041	FBgn0260475	-	0.422251
2R:18021127	FBgn0034289	+	0.438821
X:11906699	FBgn0262686	-	0.378743
2L:21990936	FBgn0032969	-	1.6871
2R:9898374	FBgn0285892	+	0.587543
X:5082240	FBgn0052767	-	1.75017
2L:18200649	FBgn0263332	+	1
2R:12332149	FBgn0264560	+	1.62701
3L:11170209	FBgn0036142	+	0.638644
2R:6764737	FBgn0085421	-	2.37123
3L:20465352	FBgn0261832	-	0.929159
2L:5182067	FBgn0261836	+	0.869166
3R:22458320	FBgn0085405	+	0.415891
2R:24026375	FBgn0011695	+	0.648589
2L:19520712	FBgn0032798	+	3.50877
X:9337893	FBgn0085478	-	11.057
3R:6642083	FBgn0051286	+	4.24242
3R:5294880	FBgn0013576	-	1.28373
X:9255627	FBgn0030114	+	0.692607
3R:23974349	FBgn0051140	+	0.821286
2L:16787001	FBgn0264695	+	0.611246
3R:4408004	FBgn0052944	-	0.814314
3R:5478903	FBgn0037332	+	0.546266
3R:7180013	FBgn0002306	+	4.21739
3R:24946883	FBgn0039254	+	0.501761
2R:5117970	FBgn0026238	-	1.11023
2R:15224447	FBgn0259878	-	0.687319
3R:20862120	FBgn0038837	-	0.740957
2R:11357428	FBgn0015001	+	1.42596
X:2253249	FBgn0029608	-	0.657371
X:10875171	FBgn0030245	-	1.31955
3R:25324411	FBgn0045761	-	0.45701
3R:18362401	FBgn0038607	+	1.55043
2R:9084661	FBgn0033371	+	0.686911
X:2741992	FBgn0024980	-	0.771144
3R:20861678	FBgn0038837	-	2.78551
3R:25919174	FBgn0250757	+	0.626268
2R:18413001	FBgn0027835	+	0.426486
3R:30883072	FBgn0039809	-	1.36116
3L:7143989	FBgn0259173	-	0.421685
2R:18021607	FBgn0034289	+	1.40121
3R:11989524	FBgn0260745	-	0.56293
2L:11519009	FBgn0032364	+	9.68106
3R:29683998	FBgn0013972	+	1.26422
3L:15557146	FBgn0087035	+	0.838432
3R:10406112	FBgn0037814	-	1.03437
2L:6681773	FBgn0028703	-	1.80788
2L:6012112	FBgn0031762	-	0.542101
3L:9715165	FBgn0045823	+	0.882353
3R:21053246	FBgn0011672	-	1.08464
2R:21147971	FBgn0034595	-	0.453572
4:531158	FBgn0004607	+	0.554974
3L:9719485	FBgn0036036	+	0.869124
2L:6161016	FBgn0031786	+	5.09335
3L:15011765	FBgn0036463	-	2.55238
2R:9845327	FBgn0033453	+	1.49585
X:21616957	FBgn0052857	-	0.63321
3R:29515834	FBgn0039669	+	0.685305
3L:13024881	FBgn0266709	-	5.78238
3R:14290729	FBgn0285913	+	1.37768
3R:13430751	FBgn0004049	-	0.709116
3L:17243813	FBgn0036703	+	3.93667
3R:20016821	FBgn0270925	+	0.863785
2R:24817593	FBgn0000157	+	10.0736
X:5697287	FBgn0261927	+	2.33587
3R:12510891	FBgn0013279	+	0.754392
3R:17002029	FBgn0266917	-	9.57838
2L:9373657	FBgn0085395	-	0.401496
2R:11120886	FBgn0050489	-	1.3071
2R:12170045	FBgn0014184	-	0.889732
2R:18096281	FBgn0034300	+	0.501631
2L:13672777	FBgn0028527	+	1.8911
X:8115581	FBgn0040319	-	0.432777
X:12019627	FBgn0030364	+	6.38595
3R:30773986	FBgn0004606	+	0.402993
2L:15009599	FBgn0283659	-	0.432809
2R:7921052	FBgn0026393	-	0.42515
3R:21885333	FBgn0038915	-	2.92115
2L:8377224	FBgn0032032	+	0.675824
3R:16369677	FBgn0038423	-	3.23485
3R:8677095	FBgn0037610	+	2.39967
2L:11083946	FBgn0032337	-	0.495066
3L:12787537	FBgn0260945	-	0.384024
2R:10516918	FBgn0283521	-	3.98949
2L:2820630	FBgn0283531	-	0.927636
3R:10839249	FBgn0261053	+	2.54464
2L:2997491	FBgn0025681	+	0.550158
2R:18162467	FBgn0034308	+	0.695282
3L:22878019	FBgn0044324	-	1.33667
2R:12143114	FBgn0027495	+	0.491384
X:19331593	FBgn0086778	-	1.06252
X:2269705	FBgn0023528	-	0.998828
2R:10078784	FBgn0033483	+	1.20805
3R:30705453	FBgn0051010	-	0.384737
X:4316687	FBgn0002707	-	0.494792
3L:8046569	FBgn0011817	+	16.692
3R:25070202	FBgn0039271	+	2.69462
3R:8941313	FBgn0037643	+	0.93261
2L:7475001	FBgn0260486	-	2.96674
X:11582038	FBgn0002948	+	1.5931
3R:15774559	FBgn0038358	+	1.3714
4:538537	FBgn0004607	+	3.30339
3R:15232474	FBgn0045035	-	1.05233
3R:23065469	FBgn0039048	-	1.69354
2L:11083946	FBgn0032337	-	0.495066
3R:4493206	FBgn0085386	-	0.830556
2L:21659094	FBgn0032956	+	0.528655
3L:18819900	FBgn0036814	-	0.921112
3L:9893655	FBgn0036056	-	1.14157
3R:11378034	FBgn0004595	+	3.97003
2L:2782941	FBgn0004242	-	0.60479
3R:15136780	FBgn0038290	-	0.605643
3R:21353238	FBgn0002781	-	0.668224
2L:6963856	FBgn0031878	-	2.70694
3R:20843084	FBgn0038832	+	1.35146
X:13107900	FBgn0030449	-	0.727687
2R:20324497	FBgn0027529	+	0.56084
3R:21356969	FBgn0002781	-	0.467153
X:18871633	FBgn0085430	+	0.871985
3L:2653717	FBgn0259199	+	0.523789
2R:20981310	FBgn0034566	+	2.81876
2R:23599821	FBgn0260761	-	1.80086
2R:20897374	FBgn0262690	+	1.48251
3L:8942308	FBgn0264305	-	1.22816
2R:18414828	FBgn0027835	+	1.33625
3L:6202958	FBgn0035693	+	0.698398
3R:19841726	FBgn0051459	+	63.1155
2R:23247726	FBgn0034837	-	2.33202
3R:16282277	FBgn0250823	+	0.422244
2L:2264096	FBgn0031407	+	2.53298
3R:8000873	FBgn0266598	-	0.44146
X:21614047	FBgn0052820	-	0.437545
2L:5985703	FBgn0001942	+	0.614333
3L:9715165	FBgn0045823	+	0.882353
2R:17125633	FBgn0000078	+	2.84129
3R:13718049	FBgn0267383	-	1.81158
3R:9568581	FBgn0037712	+	0.686074
2R:24938973	FBgn0022343	+	0.432474
2R:10354105	FBgn0283625	+	2.4096
2L:6735783	FBgn0031853	+	1.40147
3R:16977447	FBgn0015008	-	7.02105
X:21623543	FBgn0052500	-	0.668797
2R:11411536	FBgn0015872	-	0.747595
3R:24159327	FBgn0039157	-	0.865617
3R:24938886	FBgn0029157	-	1.42582
2R:10880327	FBgn0033564	+	1.32276
2R:21084492	FBgn0003748	+	0.440803
2R:10502060	FBgn0283521	-	0.901296
3R:8249954	FBgn0040528	+	1.41858
2L:7220678	FBgn0263133	-	0.833902
3R:20648170	FBgn0051201	-	0.394178
2R:13148455	FBgn0263998	-	0.848235
2L:8353812	FBgn0051901	+	5.38005
X:16271354	FBgn0040207	-	0.829798
2R:1076815	FBgn0003256	+	0.52956
3R:6704726	FBgn0004783	+	0.416492
3R:24530991	FBgn0262167	+	3.14076
2L:8202534	FBgn0031998	-	0.456626
3L:18909885	FBgn0036829	-	2.4152
3R:21502253	FBgn0004863	+	0.62321
3L:11791734	FBgn0036206	-	0.913159
2L:9961618	FBgn0032172	-	3.19608
X:19612964	FBgn0031038	+	6.8172
3R:30038130	FBgn0001281	-	6.29789
2R:20865953	FBgn0034554	+	1.1614
X:9083240	FBgn0052707	+	0.450624
3R:10405805	FBgn0037814	-	0.735157
2R:13208252	FBgn0033806	+	0.8691
3R:20791744	FBgn0038826	+	0.406302
3L:9967781	FBgn0036062	-	0.618023
2L:10323670	FBgn0032219	+	0.861052
2L:7720017	FBgn0031936	-	6.10232
2L:11994579	FBgn0042127	-	0.77369
X:6369750	FBgn0029870	+	0.655138
X:14185450	FBgn0052603	+	0.475133
3L:11614434	FBgn0036181	-	0.594645
4:996511	FBgn0019650	+	1.90149
3R:30181084	FBgn0260860	+	1.13636
2L:73819	FBgn0031213	+	0.626047
X:11387985	FBgn0001624	+	1.625
X:2173240	FBgn0025839	+	1.20792
3L:20432766	FBgn0284421	+	1.59565
3R:30705990	FBgn0051010	-	1.25539
X:12614798	FBgn0267181	-	0.541432
3R:7055193	FBgn0026563	+	0.470481
3L:8308567	FBgn0035871	-	1.35924
2R:18021397	FBgn0034289	+	1.37551
3R:29153695	FBgn0028692	+	0.606644
3R:24138274	FBgn0039154	+	0.872969
2R:10246644	FBgn0033498	-	4.82112
2L:10700895	FBgn0023496	-	0.674654
3L:4480850	FBgn0035551	+	0.563468
3L:21566087	FBgn0037101	+	1.52482
3R:19932817	FBgn0021776	-	0.527125
2R:24602968	FBgn0035034	+	13.2855
3R:24629073	FBgn0046685	-	0.807256
3L:1943197	FBgn0002872	-	0.502021
X:3946894	FBgn0052783	+	1.0911
X:22496367	FBgn0027279	+	0.76579
2R:22943460	FBgn0261584	+	0.546906
3L:4095147	FBgn0035497	-	1.70589
3L:3189655	FBgn0260430	-	0.497368
2R:23357892	FBgn0034850	+	5.04034
2L:15925112	FBgn0028645	-	0.639559
2R:9424328	FBgn0033413	+	1.51468
3R:13671525	FBgn0038165	-	0.816643
3R:18975916	FBgn0261262	+	0.869232
2R:17580113	FBgn0034246	-	0.402025
2L:13964793	FBgn0027929	+	0.434789
2R:6814348	FBgn0265003	+	0.392468
3R:27235917	FBgn0051068	+	0.776646
X:5615185	FBgn0250904	-	1.47659
2R:16760518	FBgn0267002	-	0.49352
X:10875997	FBgn0030245	-	2.15706
3L:19717124	FBgn0262516	-	4.69528
2L:19908938	FBgn0263873	+	7.40438
X:615971	FBgn0025633	-	0.598291
X:9730299	FBgn0020378	+	0.967296
3L:9379485	FBgn0263492	+	0.898623
3R:20107525	FBgn0051206	-	2.27546
3L:16148959	FBgn0036576	-	0.742485
3L:6089789	FBgn0035677	+	0.671566
2R:24123525	FBgn0264297	-	2.25242
2L:5097032	FBgn0031683	+	1.44898
3R:14641963	FBgn0038248	-	2.50763
3L:11098360	FBgn0083068	+	1.80196
3R:5601913	FBgn0037347	+	0.684502
2R:12592446	FBgn0022764	-	0.735079
3L:12517427	FBgn0041775	+	1.13631
3R:31161330	FBgn0086704	-	2.73296
2L:10200357	FBgn0032189	-	1.20312
X:19742906	FBgn0042132	-	0.757246
3R:14367497	FBgn0024321	-	0.470712
3L:8942309	FBgn0264305	-	1.24595
3R:30309151	FBgn0010113	+	0.765175
X:9169516	FBgn0026206	+	0.500546
3R:18310782	FBgn0038603	-	0.400849
3L:2631976	FBgn0035357	+	0.787893
X:16336266	FBgn0278608	+	2.35826
2L:10581441	FBgn0085190	-	1.83767
3L:11618208	FBgn0036181	-	0.385421
3L:11201695	FBgn0036146	+	0.689023
3L:18821306	FBgn0036815	+	0.807366
3L:3158090	FBgn0263108	+	0.670262
3R:24857312	FBgn0039235	-	2.39865
3L:3132558	FBgn0035400	-	0.655594
3L:15999239	FBgn0036556	-	0.399183
2L:11853591	FBgn0261805	+	0.668191
2R:19179376	FBgn0263395	+	0.382301
3R:9695929	FBgn0051352	-	0.798432
2R:9895545	FBgn0285892	+	7.29011
2L:8359571	FBgn0032026	-	1.38985
3L:16063084	FBgn0005536	+	0.483516
3R:19656373	FBgn0038725	-	0.931507
2R:9607300	FBgn0050005	+	0.379815
3R:20970882	FBgn0002921	+	1.92577
2L:18665675	FBgn0086200	+	1.33442
2R:23358239	FBgn0034850	+	1.17499
2R:24527236	FBgn0050169	+	7.42978
3R:18478333	FBgn0004652	-	2.35024
3L:15832855	FBgn0036536	+	0.582352
3L:7514648	FBgn0035793	+	3.84993
2R:9046749	FBgn0033368	-	1.47352
2R:15766714	FBgn0265991	-	0.466663
3R:15268343	FBgn0038311	-	0.541284
X:12769914	FBgn0030421	+	5.32711
3L:6076210	FBgn0035675	+	0.953421
3L:17755574	FBgn0043025	-	1.10291
2L:6109772	FBgn0266521	+	1.46987
2R:8666767	FBgn0263120	+	3.4715
2R:7508356	FBgn0261397	+	0.540255
3R:30057115	FBgn0260468	+	0.591244
2R:11121126	FBgn0050489	-	7.39275
2R:12581940	FBgn0022764	-	0.754608
3R:19892599	FBgn0038744	+	0.427728
3L:13481213	FBgn0086708	+	0.430576
2R:4819869	FBgn0261387	-	0.883838
X:17601981	FBgn0026313	+	1.03495
2L:8139165	FBgn0031990	-	2.48462
2L:14737509	FBgn0028537	-	0.515354
3R:16274953	FBgn0250823	+	0.638203
3R:8992628	FBgn0260243	-	0.767338
2L:3301757	FBgn0031516	-	0.397052
X:3514389	FBgn0029669	+	1.24444
3R:4244639	FBgn0037223	+	0.590513
3L:3244080	FBgn0035426	-	3.25244
X:13617369	FBgn0030503	+	1.25919
3L:12001997	FBgn0036239	-	2.73965
3R:15363098	FBgn0026737	-	0.712346
2R:9263035	FBgn0083977	-	0.96632
2L:15032002	FBgn0260446	+	2.18667
X:21031534	FBgn0031144	-	0.551776
2R:13582195	FBgn0027581	-	0.637193
2L:1128346	FBgn0016926	-	0.566501
3R:29683697	FBgn0013972	+	2.28941
2R:6873523	FBgn0033110	-	2.87091
X:8169917	FBgn0030017	-	3.13298
3R:16144627	FBgn0003319	+	3.15556
3L:19477650	FBgn0052207	-	0.722481
2R:19237339	FBgn0010434	+	1.06212
3R:22743555	FBgn0263143	-	1.79455
2R:13515416	FBgn0033848	+	0.741875
3L:7168290	FBgn0265296	-	3.09302
3L:9728712	FBgn0036039	+	4.50342
2R:18436729	FBgn0284257	-	0.554909
2R:6744837	FBgn0028579	+	0.712563
2R:10521278	FBgn0283521	-	1.50578
3L:3902708	FBgn0003943	-	1.38099
2L:21720358	FBgn0051619	+	1.1035
2L:8937519	FBgn0032075	+	0.945022
3L:21303838	FBgn0037070	-	1.43132
2L:8192	FBgn0031208	+	1.06294
2R:1349744	FBgn0262123	+	0.737703
X:7232911	FBgn0029939	+	1.18866
X:18656976	FBgn0030946	-	1.58583
2R:13210408	FBgn0050058	-	1.12712
2R:7428456	FBgn0033168	-	2.07721
3R:16144627	FBgn0003319	+	3.15556
3L:24976784	FBgn0058002	+	0.444092
2R:16572441	FBgn0034139	+	0.682063
3R:29316630	FBgn0015622	-	0.85197
X:11387985	FBgn0001624	+	1.625
3L:16594272	FBgn0027500	-	2.65245
2R:11220927	FBgn0037084	+	4.37451
3R:6641621	FBgn0051286	+	1.94638
2R:19686823	FBgn0034467	-	4.81188
3L:16705109	FBgn0036654	+	6.58639
3R:7977963	FBgn0037533	-	3.92489
3L:20351898	FBgn0036974	+	0.980183
X:10123169	FBgn0266199	-	0.403339
2L:2795087	FBgn0004242	-	4.80347
3R:12506100	FBgn0013278	+	1.24291
2L:19907761	FBgn0263873	+	0.533521
2R:18770369	FBgn0034389	+	1.34766
2R:14413803	FBgn0033935	+	2.33816
2R:18824801	FBgn0034396	-	0.970079
3R:9571401	FBgn0037714	-	0.546423
3R:4493206	FBgn0085386	-	0.830556
3R:8055253	FBgn0262362	+	1.72967
3L:18299014	FBgn0036785	-	5.70689
3R:23679093	FBgn0039099	+	0.499419
2R:7740616	FBgn0050497	-	0.544535
3R:13332155	FBgn0038139	-	0.456647
2R:12189040	FBgn0033696	-	0.809144
X:894589	FBgn0029539	+	3.15741
3R:12434239	FBgn0038049	+	1.28321
2L:9391586	FBgn0085395	-	8.42171
2R:14860536	FBgn0053505	-	3.49236
3R:21888838	FBgn0038917	+	5.67507
3R:15242909	FBgn0266599	+	5.58995
2L:5956035	FBgn0031753	-	2.71498
3R:25593532	FBgn0261287	-	5.75122
3L:2951441	FBgn0052846	-	2.85547
2L:2843708	FBgn0031469	-	1.94514
X:2065704	FBgn0029596	-	0.667079
3L:19932309	FBgn0036921	+	0.619307
3L:22340642	FBgn0004449	-	0.380938
X:15755287	FBgn0030685	-	0.687999
2R:9160951	FBgn0033387	-	0.551051
X:11584305	FBgn0002948	+	1.74814
2R:9091350	FBgn0033373	-	0.91053
3R:12966477	FBgn0038097	-	3.09945
2L:8359845	FBgn0032026	-	1.4016
2L:14879537	FBgn0013300	-	0.501441
X:19489059	FBgn0020261	-	3.1251
3R:10754148	FBgn0037829	-	2.02533
3R:11571026	FBgn0263316	+	0.56598
2R:9093304	FBgn0033374	-	0.92199
3L:26013569	FBgn0058178	-	0.854918
3R:21261819	FBgn0038874	+	0.792746
X:1684558	FBgn0023531	-	0.91226
3R:19766522	FBgn0024963	+	0.710974
3L:16004075	FBgn0036556	-	1.23911
2R:18692040	FBgn0262103	+	0.409796
3R:10250927	FBgn0261928	+	2.8522
X:18091554	FBgn0021765	+	0.903845
3L:3117769	FBgn0026189	-	0.458383
2L:2856630	FBgn0015521	+	4.13801
3L:6169170	FBgn0035688	-	1.08351
2R:9243038	FBgn0033397	+	0.797691
3R:24922651	FBgn0039250	+	2.76563
X:3487840	FBgn0029666	+	1.30944
2L:2856242	FBgn0015521	+	30.3682
3R:8379383	FBgn0266801	-	1.03125
3R:19169519	FBgn0010768	+	1.41251
X:15883036	FBgn0260938	-	0.914854
3R:25399184	FBgn0004509	-	0.502464
X:9848531	FBgn0052698	+	4.59312
2R:11779063	FBgn0260007	+	1.32147
3R:31404584	FBgn0039846	-	1.02041
2R:13444343	FBgn0013765	-	2.64186
X:17600772	FBgn0026313	+	2.15423
3R:20861930	FBgn0038837	-	0.712314
2R:11344617	FBgn0003863	-	0.463252
2R:15364745	FBgn0034013	+	0.849597
2R:24761281	FBgn0035057	+	2.27113
2R:18423868	FBgn0034345	+	0.407268
2R:9126214	FBgn0027561	-	0.398422
2L:3046949	FBgn0042627	+	2.432
3R:11971893	FBgn0037970	+	1.51907
2L:5179406	FBgn0261836	+	0.377768
X:20674796	FBgn0031128	-	0.948993
3L:21528325	FBgn0052442	-	0.533934
3R:26988335	FBgn0051075	-	2.71465
2R:9894746	FBgn0285892	+	0.722249
3L:897609	FBgn0054057	+	0.452543
3L:15583996	FBgn0036515	+	0.568412
3L:17542890	FBgn0259174	+	0.567645
2L:13175277	FBgn0032475	-	0.793896
4:219549	FBgn0051999	-	4.51212
2L:779375	FBgn0031277	+	2.77811
3R:28520285	FBgn0051051	-	2.88822
3L:21576764	FBgn0264567	-	2.85263
X:10204556	FBgn0052690	+	1.64321
X:20221306	FBgn0053499	-	0.975148
2R:10356377	FBgn0261686	-	0.546096
3R:9012306	FBgn0037655	-	6.25073
3L:20375555	FBgn0001247	-	0.417594
3R:24876000	FBgn0039240	-	0.63312
2R:22662344	FBgn0260768	+	1.11668
X:10585074	FBgn0085443	-	1
3R:27250351	FBgn0039501	-	1.08142
3R:9335496	FBgn0037680	+	1.83247
3L:1197529	FBgn0040281	+	0.429681
X:17601379	FBgn0026313	+	0.787587
2L:3709416	FBgn0015376	-	0.911337
2R:13507514	FBgn0033846	+	0.833333
2L:5040119	FBgn0260451	+	0.997832
X:4361965	FBgn0262738	+	1.23152
3R:13010163	FBgn0038109	+	1.94779
2R:8574261	FBgn0259226	-	0.496666
2L:11100575	FBgn0283682	-	0.467524
3L:15557491	FBgn0087035	+	0.88581
2R:17126195	FBgn0000078	+	0.955642
3R:23053200	FBgn0039044	-	0.643798
2R:8430685	FBgn0002531	-	0.836716
X:19525178	FBgn0261573	+	6.37121
2R:22940059	FBgn0034804	-	0.560713
3R:9518260	FBgn0037703	+	0.937333
X:2051794	FBgn0025632	+	2.5839
2L:8354196	FBgn0051901	+	1.7524
3L:7760983	FBgn0001208	+	0.860151
2R:15522466	FBgn0019968	-	2.9183
2R:16996729	FBgn0050461	-	0.558006
X:17602151	FBgn0026313	+	1.10788
3R:21889664	FBgn0264426	+	3.38851
3L:8355943	FBgn0035880	-	0.567006
3R:6392743	FBgn0037443	-	0.658129
2R:16768541	FBgn0034156	+	0.872506
2L:2081134	FBgn0031388	+	0.604167
2L:7046253	FBgn0262872	+	0.799877
X:13297893	FBgn0030467	-	0.878317
4:902583	FBgn0025726	-	0.783784
3L:2408955	FBgn0266696	+	0.438112
3R:20107779	FBgn0051206	-	5.67392
3R:9649800	FBgn0012344	+	2.6828
2R:10880136	FBgn0033564	+	1.66412
X:5615101	FBgn0250904	-	0.434765
2L:5213784	FBgn0031690	-	3.52544
3R:31805766	FBgn0039881	+	1.83171
2R:13159730	FBgn0085468	+	1.40125
2R:17125926	FBgn0000078	+	0.481137
3R:31602231	FBgn0039858	-	0.512123
2L:7392213	FBgn0031906	-	0.406039
2L:11083925	FBgn0032337	-	0.473684
2R:10149441	FBgn0033494	-	1.18456
2L:7777716	FBgn0020880	-	7.66285
3R:20861511	FBgn0038837	-	3.35859
3L:17806814	FBgn0052191	-	0.996995
2L:12492112	FBgn0259176	-	0.649924
2L:8216238	FBgn0032003	+	0.726836
X:15745170	FBgn0030680	-	0.440631
3R:10049739	FBgn0037780	+	2.65393
2R:18021779	FBgn0034289	+	5.14549
2R:21319804	FBgn0250824	-	1.64687
3L:3461540	FBgn0041164	+	0.45455
X:11493707	FBgn0052666	+	0.70102
X:2623515	FBgn0040333	-	6.80454
X:17141482	FBgn0002709	-	0.994085
4:1043119	FBgn0264607	-	1.17019
2R:8431241	FBgn0002531	-	0.753913
2R:7448311	FBgn0033174	+	4.74924
3R:30645224	FBgn0051013	-	77
X:13297670	FBgn0030467	-	1.03571
2R:16576447	FBgn0034140	-	0.947766
3R:5708020	FBgn0261261	+	0.504104
3R:31740319	FBgn0000557	+	0.404299
3L:20782331	FBgn0037021	-	0.866381

## Sheet: 5. ΔSmn 5'SS
Location	FBgn#	strand	Unused Index of 5'SS in ΔSmn
3L:11509327	FBgn0003378	-	253.416
2L:2370611	FBgn0031417	-	78.21
2R:9400256	FBgn0053774	-	71.2538
X:18797654	FBgn0001090	-	44.0887
3R:19841667	FBgn0051459	+	38.8901
2L:4308860	FBgn0010473	+	31.4689
3R:12857489	FBgn0038088	-	28.3625
2R:11414625	FBgn0040503	+	25.4158
3R:25290993	FBgn0039316	+	23.0373
2L:2371047	FBgn0031417	-	22.4974
3L:4470010	FBgn0052249	+	18.9807
3L:1968077	FBgn0027547	-	16.3406
3R:10877824	FBgn0022359	+	16.0489
2L:20794118	FBgn0250785	-	14.6288
3R:27960908	FBgn0051054	+	14.1466
3R:10877648	FBgn0022359	+	13.8515
3R:25917927	FBgn0250757	+	13.8153
2R:24602912	FBgn0035034	+	13.5621
2R:24599766	FBgn0035032	-	13.5186
3L:4003965	FBgn0035482	+	12.1867
2R:23381455	FBgn0034856	+	10.9866
3L:3302331	FBgn0035431	-	10.9108
4:22001	FBgn0052010	-	10.8093
3L:7382155	FBgn0016983	+	9.77117
2R:7057475	FBgn0033137	-	9.69638
2R:10246903	FBgn0033498	-	9.51902
2L:2264043	FBgn0031407	+	9.28369
3R:27871742	FBgn0039552	-	9.04651
2R:19164176	FBgn0034420	+	8.96453
3R:27913283	FBgn0267366	+	8.92793
rDNA:19586	FBgn0085753	+	8.9
2L:8479725	FBgn0262029	+	8.71812
X:19662668	FBgn0031053	-	8.52416
3R:26261153	FBgn0000064	-	8.14576
2R:22714384	FBgn0050268	+	8.11052
2R:13444174	FBgn0013765	-	7.9988
3R:6642033	FBgn0051286	+	7.9189
3L:17760347	FBgn0052181	+	7.8337
3L:7486547	FBgn0035789	+	7.79402
3L:6185645	FBgn0262985	+	7.72719
2R:13413099	FBgn0260475	-	7.71369
2L:10226664	FBgn0032196	-	7.60293
2L:20924112	FBgn0053318	+	7.55606
X:12091519	FBgn0040859	+	7.47446
3R:25310006	FBgn0051099	-	7.46182
3L:20970500	FBgn0053287	-	7.44964
3L:17755632	FBgn0043025	-	7.42736
3L:12192125	FBgn0000594	+	7.05815
3R:14642019	FBgn0038248	-	6.97741
3L:7067780	FBgn0035734	+	6.74074
3R:28264454	FBgn0262587	-	6.67801
3R:20016758	FBgn0270925	+	6.67395
2L:7476712	FBgn0031920	+	6.66674
3R:19841489	FBgn0051459	+	6.63058
2L:1344516	FBgn0026141	+	6.5679
X:16085178	FBgn0030725	+	6.54839
3L:1882999	FBgn0035287	-	6.37861
2L:16549702	FBgn0032588	-	6.33472
X:894518	FBgn0029539	+	6.30749
2L:9436870	FBgn0085211	+	6.14185
2L:10508269	FBgn0032262	-	6.06122
2R:8592775	FBgn0262812	+	5.88459
3R:21885394	FBgn0038915	-	5.81676
2R:7805421	FBgn0033224	-	5.81571
X:8573561	FBgn0030051	-	5.7968
3L:19909246	FBgn0014037	-	5.77286
2L:2287681	FBgn0261523	-	5.67443
X:12087277	FBgn0052657	+	5.62746
3L:9417095	FBgn0035988	-	5.53626
3R:20107838	FBgn0051206	-	5.49398
3R:20046471	FBgn0064119	+	5.48981
3L:17243766	FBgn0036703	+	5.40531
3L:18299439	FBgn0036785	-	5.40379
2L:4442421	FBgn0031603	+	5.39062
2R:15227113	FBgn0265508	+	5.35031
3L:11200064	FBgn0036145	+	5.2025
3L:16705047	FBgn0036654	+	5.1799
3R:31757774	FBgn0017448	-	5.11827
3R:10349608	FBgn0051406	+	5.05133
3R:31739710	FBgn0000557	+	5.01625
2R:11779008	FBgn0260007	+	5
3R:9683647	FBgn0037730	-	4.95715
3L:14037137	FBgn0026418	+	4.92531
3L:2661320	FBgn0053233	+	4.87882
3L:9416928	FBgn0035988	-	4.84583
2L:15895812	FBgn0051735	+	4.83205
X:11919524	FBgn0262687	-	4.80584
3R:25917167	FBgn0250757	+	4.8047
2R:14933597	FBgn0040747	+	4.69387
3L:2662940	FBgn0053234	+	4.67324
3R:30806287	FBgn0011739	-	4.66853
3R:12387638	FBgn0053098	+	4.66089
3R:16187300	FBgn0086370	+	4.5733
3L:22855791	FBgn0052459	-	4.53457
3R:5240639	FBgn0053293	-	4.5039
2L:10730383	FBgn0032291	+	4.49909
X:20174931	FBgn0067861	-	4.47019
3R:10950820	FBgn0037857	+	4.34316
2R:8592445	FBgn0262812	+	4.30988
2R:11864307	FBgn0260436	+	4.29013
2R:14668439	FBgn0033955	+	4.2381
3L:21840098	FBgn0037138	-	4.23267
2R:18665649	FBgn0053136	-	4.2072
3R:27235438	FBgn0051068	+	4.1851
2L:2222771	FBgn0031401	+	4.16028
3R:10754205	FBgn0037829	-	4.10309
3R:25593585	FBgn0261287	-	4.0489
2R:24969747	FBgn0035088	+	4.04091
3R:16370002	FBgn0038423	-	3.99237
2R:23602373	FBgn0262845	-	3.96285
2R:14669924	FBgn0033955	+	3.91866
2R:17205255	FBgn0262882	+	3.88764
X:6533229	FBgn0014026	-	3.87515
3L:2662587	FBgn0053234	+	3.84891
X:10204492	FBgn0052690	+	3.8179
2L:3865918	FBgn0031574	+	3.8157
3L:6095018	FBgn0061492	+	3.80905
3L:11199929	FBgn0036145	+	3.80697
X:15329868	FBgn0015926	+	3.76704
Y:3327853	FBgn0267492	+	3.75447
4:314958	FBgn0052850	+	3.6995
3R:10349740	FBgn0051406	+	3.68801
4:1146469	FBgn0052017	-	3.6741
3L:13024937	FBgn0266709	-	3.65054
2R:13249400	FBgn0033818	-	3.64965
2R:15227339	FBgn0265508	+	3.62265
2R:24123583	FBgn0264297	-	3.56476
2L:7717851	FBgn0031935	-	3.53571
3R:27235862	FBgn0051068	+	3.52714
2R:6866996	FBgn0265935	-	3.52214
2R:22933383	FBgn0034800	-	3.49372
2R:8711451	FBgn0033326	-	3.46354
2L:12924496	FBgn0040510	+	3.45758
2L:21914801	FBgn0283728	-	3.45656
3R:23928836	FBgn0264740	-	3.45041
2R:24576138	FBgn0035028	+	3.44521
2L:17012673	FBgn0032624	-	3.37427
Y:3323440	FBgn0267420	+	3.36914
2L:21173843	FBgn0051627	+	3.31087
3L:16042406	FBgn0260635	-	3.29182
3R:24230542	FBgn0266744	-	3.26693
2R:12027222	FBgn0259985	-	3.21744
2R:15423683	FBgn0050472	-	3.20369
2R:23351643	FBgn0085239	+	3.1994
X:20414024	FBgn0040651	-	3.17734
2L:11821006	FBgn0264815	-	3.17063
3L:11990856	FBgn0036236	+	3.16868
2R:23811938	FBgn0028411	-	3.15816
2R:15423500	FBgn0050472	-	3.13499
2R:8592585	FBgn0262812	+	3.11026
3R:15312195	FBgn0004117	+	3.10929
X:9558323	FBgn0261835	-	3.10778
2R:21584327	FBgn0050222	+	3.10565
X:19609490	FBgn0031037	+	3.08508
X:2344615	FBgn0040389	-	3.06838
2L:855624	FBgn0031288	+	3.06599
2R:7666017	FBgn0033205	+	3.05083
3L:11991085	FBgn0036236	+	3.0473
2R:23058466	FBgn0265188	+	3.04388
Y:3022404	FBgn0265047	+	3.04222
2R:10645337	FBgn0033539	-	3.03535
2L:1077651	FBgn0003310	-	3.02052
2R:17096803	FBgn0010226	-	3.00807
2R:22140592	FBgn0029084	+	3.00543
2R:12303402	FBgn0061197	-	2.98431
3R:15833390	FBgn0263023	-	2.98214
2R:9238761	FBgn0033395	+	2.9788
2R:19437214	FBgn0020440	-	2.97643
2R:5363062	FBgn0033021	-	2.97133
2R:19945580	FBgn0261580	-	2.9709
2L:10790368	FBgn0051870	+	2.96864
3L:21672657	FBgn0037115	+	2.96752
2R:17452452	FBgn0028956	-	2.96409
X:9269770	FBgn0030120	-	2.96266
2R:20264008	FBgn0010411	+	2.95361
2R:10050561	FBgn0265342	+	2.94588
3L:20088869	FBgn0036934	-	2.94236
2R:13250008	FBgn0033818	-	2.92372
2R:6151829	FBgn0000546	-	2.91914
2R:23537763	FBgn0000241	-	2.88284
3R:15243295	FBgn0266599	+	2.86552
2R:19059487	FBgn0034416	+	2.83426
3L:3127652	FBgn0026189	-	2.8201
3R:16203594	FBgn0051287	+	2.81568
X:5305330	FBgn0029750	-	2.80503
2L:1368110	FBgn0031337	+	2.78957
2L:9793063	FBgn0032150	-	2.784
X:629381	FBgn0002579	-	2.78347
3L:1608068	FBgn0035240	+	2.76024
2R:22090974	FBgn0265046	-	2.75961
X:8273682	FBgn0030029	-	2.75585
2R:24475545	FBgn0035009	+	2.72891
3R:21094889	FBgn0265067	+	2.70983
X:15744812	FBgn0030680	-	2.68938
3R:7391964	FBgn0261502	+	2.67452
2L:9397832	FBgn0032115	-	2.6743
3R:8770009	FBgn0037626	+	2.67123
2L:22043246	FBgn0051601	-	2.65786
3R:20042877	FBgn0064119	+	2.63714
3L:4490827	FBgn0035553	-	2.63511
Y:3349948	FBgn0267417	+	2.63132
3R:14625918	FBgn0013981	+	2.62645
3R:21065952	FBgn0000083	+	2.625
2L:10298117	FBgn0266303	+	2.61932
2L:14547866	FBgn0250844	-	2.60691
3L:27267456	FBgn0028697	+	2.59081
2R:18157941	FBgn0022238	-	2.53547
3L:21666944	FBgn0037114	-	2.52192
3L:19955607	FBgn0259148	-	2.51355
2L:5580965	FBgn0031722	-	2.50297
2R:14603733	FBgn0003742	-	2.49735
2L:8102519	FBgn0261822	+	2.49574
X:11992413	FBgn0030359	-	2.47388
3R:10754032	FBgn0037829	-	2.46255
3R:21867808	FBgn0038909	-	2.45233
X:17068370	FBgn0262487	-	2.42792
2L:12924280	FBgn0040510	+	2.41733
2L:11519115	FBgn0032364	+	2.40449
3R:20986084	FBgn0013995	+	2.39383
3R:29487139	FBgn0039663	-	2.37207
2L:8283868	FBgn0003502	-	2.3716
2R:10731553	FBgn0033544	+	2.36365
3R:8941317	FBgn0037643	+	2.35889
2R:15939309	FBgn0034051	-	2.35519
3R:15311074	FBgn0004117	+	2.3534
3R:6457157	FBgn0037446	+	2.33227
3R:16430942	FBgn0051279	+	2.31818
3R:13661443	FBgn0004587	+	2.31264
2R:11648345	FBgn0033639	-	2.30218
2R:17069898	FBgn0050460	-	2.2893
3L:17761847	FBgn0052181	+	2.27516
3R:20047078	FBgn0064119	+	2.27289
2R:24946164	FBgn0035085	+	2.2688
3L:12790250	FBgn0261674	+	2.24847
X:13828223	FBgn0030530	-	2.246
3R:4241754	FBgn0037222	-	2.24544
X:21618095	FBgn0052819	-	2.24257
2L:13829709	FBgn0001961	-	2.22775
X:15836209	FBgn0052582	+	2.22377
2R:15230247	FBgn0265508	+	2.22168
3R:14517554	FBgn0038237	-	2.22164
2R:12674205	FBgn0261625	-	2.21369
X:17282845	FBgn0030838	+	2.20244
2R:7057242	FBgn0033137	-	2.19571
3R:26989756	FBgn0051076	-	2.18837
2L:6805593	FBgn0031861	-	2.17849
2R:23759725	FBgn0034903	-	2.15826
X:18113739	FBgn0283471	-	2.14904
3R:4961311	FBgn0250839	-	2.141
3R:6122711	FBgn0037402	+	2.13723
2R:17071119	FBgn0050460	-	2.13315
2R:9788606	FBgn0265106	+	2.10582
2R:12153579	FBgn0033687	+	2.09591
3R:6350955	FBgn0267698	+	2.09257
2L:2843757	FBgn0031469	-	2.09171
2L:878391	FBgn0031292	-	2.09092
X:13258383	FBgn0004456	-	2.08831
X:17446909	FBgn0030840	-	2.08326
3L:9898522	FBgn0036058	-	2.07555
2R:11861466	FBgn0085259	+	2.0658
2R:12303822	FBgn0061197	-	2.06104
2R:18616138	FBgn0034363	+	2.05832
3R:12387927	FBgn0053098	+	2.04934
3R:25593134	FBgn0261287	-	2.04297
3R:11971832	FBgn0037970	+	2.0248
3R:32039348	FBgn0039887	+	2.01593
3L:2662275	FBgn0053234	+	2.01589
2R:21583616	FBgn0050222	+	2.00127
2L:14352346	FBgn0262354	+	1.99364
2L:14810813	FBgn0053309	+	1.99219
2L:7370392	FBgn0031903	+	1.98581
3R:13383345	FBgn0038145	+	1.98009
2R:12661260	FBgn0261673	-	1.97313
2R:21217236	FBgn0034605	-	1.9645
2R:22712360	FBgn0050275	+	1.96255
3R:30694400	FBgn0039796	-	1.95636
2L:21915015	FBgn0283728	-	1.94517
2L:12311094	FBgn0000114	+	1.94188
2R:13960318	FBgn0033886	-	1.93798
X:19495552	FBgn0027621	+	1.93548
2R:22652914	FBgn0034756	-	1.93225
3R:18598853	FBgn0038630	+	1.92236
2L:18153630	FBgn0032668	+	1.91872
3L:8140086	FBgn0002899	+	1.90956
2R:19945438	FBgn0261580	-	1.90665
2R:15556815	FBgn0034031	+	1.88639
X:2018087	FBgn0261954	+	1.88415
3L:5754267	FBgn0016756	+	1.88066
2R:10248245	FBgn0033499	+	1.87937
3L:19260645	FBgn0026630	-	1.86415
2R:24124707	FBgn0264297	-	1.86313
3L:8240299	FBgn0035861	-	1.86227
3R:13188887	FBgn0038124	+	1.86168
2R:10248859	FBgn0033499	+	1.8608
3L:16911880	FBgn0261565	+	1.85999
2R:21293790	FBgn0016726	+	1.85855
2R:19946571	FBgn0261581	-	1.85012
X:5950990	FBgn0052755	+	1.84308
2L:3866987	FBgn0031574	+	1.83983
2R:22653219	FBgn0034756	-	1.83692
2L:7985442	FBgn0031968	+	1.83566
2L:3372778	FBgn0085423	-	1.83435
3R:28671237	FBgn0039593	+	1.8324
3L:1616763	FBgn0035240	+	1.82816
2R:16768480	FBgn0034156	+	1.82812
3L:8896524	FBgn0035934	-	1.82718
3R:5374449	FBgn0086695	-	1.82718
2L:5212714	FBgn0031690	-	1.81624
2R:11968546	FBgn0033669	-	1.80183
2R:21148029	FBgn0034595	-	1.7983
3L:16601011	FBgn0036646	-	1.7976
2R:22473582	FBgn0266432	-	1.79651
3R:9784761	FBgn0037754	+	1.78893
2R:8938872	FBgn0033354	-	1.77333
2R:10731472	FBgn0033543	-	1.77157
3L:7369226	FBgn0035772	-	1.76814
3L:2660701	FBgn0053233	+	1.76619
3L:2662749	FBgn0053234	+	1.75616
2R:22091112	FBgn0265046	-	1.74836
3R:23927995	FBgn0264740	-	1.74681
3L:265697	FBgn0085292	-	1.74348
3L:21497022	FBgn0264554	+	1.74054
2L:12170900	FBgn0032419	+	1.73786
2R:21313717	FBgn0034618	+	1.73216
2R:23528499	FBgn0000241	-	1.72667
3L:21566031	FBgn0037101	+	1.71918
2L:20815137	FBgn0053322	-	1.71563
X:13321479	FBgn0283680	+	1.70976
2R:6879663	FBgn0033112	-	1.70968
3R:30038586	FBgn0001281	-	1.70688
X:11579400	FBgn0019660	+	1.70475
3R:20107572	FBgn0051206	-	1.70268
X:4316748	FBgn0002707	-	1.70249
X:19610255	FBgn0031037	+	1.70248
3R:13636970	FBgn0263396	-	1.70238
X:2658870	FBgn0003371	+	1.70186
3R:19979027	FBgn0051213	+	1.70139
X:11109926	FBgn0015245	+	1.69997
2R:12028233	FBgn0260012	+	1.69871
3L:3248249	FBgn0263246	+	1.6869
2L:17986465	FBgn0032658	+	1.68485
3L:16604725	FBgn0042177	+	1.68406
X:11990718	FBgn0030359	-	1.67292
3L:3300962	FBgn0035431	-	1.6683
2L:17519946	FBgn0013810	+	1.66742
2R:7917003	FBgn0015509	+	1.66007
3R:8248870	FBgn0040528	+	1.65411
3R:19841070	FBgn0051459	+	1.65206
X:21146699	FBgn0266647	-	1.652
3L:7584695	FBgn0035799	+	1.64907
3R:8101814	FBgn0037548	+	1.6439
2R:7177103	FBgn0033149	+	1.63113
X:2714211	FBgn0024991	+	1.63015
X:17302508	FBgn0030838	+	1.62743
X:12412102	FBgn0052652	-	1.62592
2L:16791708	FBgn0032603	+	1.61944
X:5752683	FBgn0029799	+	1.61554
3R:14663134	FBgn0025808	-	1.61538
2L:18710386	FBgn0032705	+	1.61518
X:3716471	FBgn0015286	-	1.61036
3L:11991411	FBgn0036236	+	1.60685
3R:16615598	FBgn0038449	+	1.59677
3R:30706054	FBgn0051010	-	1.59514
2L:17453438	FBgn0032637	+	1.59261
3L:7068470	FBgn0052391	-	1.58806
2L:9957330	FBgn0032170	+	1.58742
2R:7333911	FBgn0266622	+	1.575
3L:15512083	FBgn0000565	+	1.57365
2R:14363079	FBgn0033929	+	1.57052
2L:7804570	FBgn0031952	-	1.56833
2R:23599879	FBgn0260761	-	1.56081
3L:1502982	FBgn0261243	+	1.55402
3R:27465038	FBgn0039518	+	1.55096
2L:20060828	FBgn0014127	-	1.54973
3R:24188669	FBgn0039163	-	1.54753
2R:16952603	FBgn0085444	-	1.54184
2L:12400752	FBgn0041195	+	1.53254
3R:14557511	FBgn0038237	-	1.53168
2L:20473268	FBgn0262878	-	1.53093
3R:24622417	FBgn0263490	+	1.51869
2R:22311083	FBgn0034718	-	1.51594
X:13834170	FBgn0052626	-	1.51496
2R:22710607	FBgn0050275	+	1.51032
X:18485644	FBgn0030926	-	1.50468
2L:21657777	FBgn0262620	+	1.50375
X:15330272	FBgn0015926	+	1.49953
X:11593965	FBgn0262849	+	1.4973
2R:22708977	FBgn0050275	+	1.49354
2L:10191238	FBgn0051874	-	1.49218
3L:16604722	FBgn0042177	+	1.48446
2R:12257880	FBgn0033706	+	1.47796
2R:17798288	FBgn0028743	+	1.47466
3L:19793453	FBgn0261360	-	1.47452
2L:6903004	FBgn0031866	+	1.47115
2R:23357835	FBgn0034850	+	1.4711
3L:6088078	FBgn0035677	+	1.46939
3L:19955246	FBgn0259148	-	1.466
2L:11853518	FBgn0261805	+	1.46587
3R:14298693	FBgn0285913	+	1.45518
X:7011409	FBgn0052736	+	1.45474
X:9194208	FBgn0030100	+	1.4417
3R:19159609	FBgn0038683	-	1.44011
2R:21293496	FBgn0050390	-	1.4386
4:360359	FBgn0039904	+	1.43229
3R:8264334	FBgn0010173	-	1.43167
3R:22362947	FBgn0083967	+	1.42552
2R:20275928	FBgn0034495	+	1.42108
3L:6251579	FBgn0035696	-	1.41969
2R:20897310	FBgn0262690	+	1.41887
2L:87019	FBgn0002931	-	1.41655
3R:8725604	FBgn0037618	+	1.41429
3L:13924998	FBgn0026376	-	1.41085
2L:23016037	FBgn0250907	-	1.40992
3R:24200541	FBgn0011725	-	1.40871
Y:3302124	FBgn0267413	+	1.40738
2L:14333186	FBgn0261529	+	1.40692
X:18366720	FBgn0265784	+	1.40487
3L:1554011	FBgn0035231	+	1.40204
X:5865028	FBgn0262611	-	1.40183
2R:6981742	FBgn0050156	-	1.39814
2R:7890159	FBgn0050377	+	1.39326
2L:412724	FBgn0264855	-	1.39096
3R:18291654	FBgn0010877	-	1.39057
3L:19951853	FBgn0085287	-	1.38936
3R:15830353	FBgn0003227	-	1.38414
3L:8307592	FBgn0035871	-	1.38171
X:13710396	FBgn0265726	+	1.3729
2L:11788769	FBgn0032374	+	1.37027
X:19598078	FBgn0261593	+	1.36972
2L:19583819	FBgn0032813	-	1.36349
X:2327609	FBgn0040391	+	1.35864
3L:2501069	FBgn0035348	-	1.35742
2L:12035134	FBgn0042126	+	1.35641
3R:19638678	FBgn0038721	-	1.35418
3R:27235985	FBgn0051068	+	1.3499
3L:20432708	FBgn0284421	+	1.34985
3L:2951495	FBgn0052846	-	1.34838
3R:28845410	FBgn0264324	+	1.34642
2L:8213024	FBgn0032001	+	1.34347
3R:24808084	FBgn0039228	+	1.34286
2L:2842870	FBgn0031469	-	1.34071
2R:12754825	FBgn0026619	-	1.34017
2R:19141771	FBgn0000578	+	1.33585
3R:27700392	FBgn0045862	+	1.33304
3R:20556484	FBgn0067783	-	1.32958
3R:9356326	FBgn0263750	+	1.32866
2L:13392700	FBgn0032517	+	1.32679
2L:9519535	FBgn0032120	+	1.32163
2R:10904096	FBgn0033572	+	1.32143
2L:10364598	FBgn0032230	+	1.31902
2L:8477024	FBgn0262029	+	1.31818
X:13365494	FBgn0261085	+	1.31687
Y:3293903	FBgn0267412	+	1.31642
3R:9566464	FBgn0037712	+	1.31601
2R:24474396	FBgn0035008	+	1.31306
2L:739444	FBgn0026438	-	1.31211
2L:11948035	FBgn0032385	+	1.31209
2L:4963968	FBgn0083960	+	1.30952
2L:17048128	FBgn0032625	-	1.30009
2R:23933690	FBgn0263006	-	1.29881
X:23007799	FBgn0266361	+	1.29693
3L:2490848	FBgn0035346	+	1.29623
X:5950645	FBgn0052755	+	1.29514
3R:21868162	FBgn0067317	+	1.2931
X:6280488	FBgn0052745	-	1.29087
2L:7225605	FBgn0259111	-	1.28958
2R:24799006	FBgn0035069	+	1.28824
3L:20322876	FBgn0036972	-	1.28752
X:15812439	FBgn0003345	+	1.27821
3L:4433460	FBgn0000038	+	1.27532
4:305731	FBgn0039900	-	1.2743
3L:132810	FBgn0020386	+	1.27369
3L:12390496	FBgn0036279	-	1.27286
3R:22383143	FBgn0263048	+	1.27152
3R:30883127	FBgn0039809	-	1.26016
3L:17761972	FBgn0052181	+	1.25972
3R:21359584	FBgn0266176	-	1.25509
4:459908	FBgn0266619	+	1.25077
X:8714405	FBgn0030060	-	1.24942
3L:20963448	FBgn0037040	-	1.24932
2L:8317836	FBgn0262598	-	1.24493
3R:15746046	FBgn0038355	+	1.24114
X:11788337	FBgn0030334	+	1.24091
2R:7586931	FBgn0004133	-	1.23884
2L:5040028	FBgn0260451	+	1.2384
3R:5814850	FBgn0261561	+	1.2378
3R:12111034	FBgn0051361	+	1.23744
3R:24254403	FBgn0011225	-	1.23702
3L:12748806	FBgn0010235	-	1.23509
2R:12950152	FBgn0265186	-	1.23139
2R:6981968	FBgn0050156	-	1.23044
2L:2976818	FBgn0031483	-	1.22486
3L:10222905	FBgn0052056	-	1.22455
X:4314588	FBgn0266262	-	1.22402
2L:9327961	FBgn0032109	+	1.219
2R:10640585	FBgn0033538	+	1.21451
3R:6641373	FBgn0051286	+	1.21363
2R:7680291	FBgn0033212	-	1.21173
3L:1554402	FBgn0035231	+	1.21003
2L:6686562	FBgn0031849	-	1.20992
3R:23034227	FBgn0039040	-	1.20915
2R:21142784	FBgn0034592	+	1.20798
3L:6740666	FBgn0261934	-	1.20662
2R:8901432	FBgn0004921	+	1.20572
3L:19845429	FBgn0020389	+	1.20539
2L:22043755	FBgn0051601	-	1.20127
2L:5543273	FBgn0002525	+	1.20092
X:9112768	FBgn0030089	+	1.2003
3L:21680224	FBgn0037117	+	1.19421
X:20390439	FBgn0031104	-	1.19395
X:13178048	FBgn0052640	+	1.19162
3L:20266076	FBgn0264468	-	1.1881
2L:16758566	FBgn0032602	-	1.18621
3R:8248655	FBgn0040528	+	1.18501
3R:24229010	FBgn0002863	+	1.18468
2L:19073307	FBgn0032753	-	1.18421
2L:7712428	FBgn0267326	+	1.18223
2R:24098497	FBgn0023081	-	1.18215
3R:25648566	FBgn0039350	+	1.18204
X:23096432	FBgn0039944	-	1.18165
2L:18840913	FBgn0051752	-	1.18096
3R:30645284	FBgn0051013	-	1.17961
3R:4292073	FBgn0041605	+	1.17719
3R:16828920	FBgn0000014	-	1.17357
3R:23986947	FBgn0039136	+	1.17265
3R:8126312	FBgn0037550	-	1.17134
2R:11308098	FBgn0033616	+	1.17008
3L:2653907	FBgn0259199	+	1.16718
3L:11200199	FBgn0036145	+	1.16573
X:9328352	FBgn0085478	-	1.16525
2R:7845033	FBgn0085390	-	1.16375
3R:31590846	FBgn0039855	+	1.16149
3R:27166481	FBgn0003482	+	1.15789
3L:2595976	FBgn0062517	+	1.15138
2L:20824725	FBgn0032889	+	1.15072
3R:12388236	FBgn0053098	+	1.14946
3R:24488612	FBgn0000039	+	1.1481
2R:24950852	FBgn0035086	+	1.14457
3L:19693499	FBgn0261341	-	1.14299
X:15778440	FBgn0263747	+	1.14086
3R:20814825	FBgn0038827	-	1.14
2R:24123364	FBgn0264297	-	1.13547
2R:9242980	FBgn0033397	+	1.13107
X:19612886	FBgn0031038	+	1.13075
3R:25482703	FBgn0039338	-	1.12624
3L:17760575	FBgn0052181	+	1.12562
3R:25875944	FBgn0027865	-	1.12505
3L:3058065	FBgn0266918	-	1.12071
2L:4826564	FBgn0031632	+	1.11783
X:10821596	FBgn0285926	-	1.11273
3L:17760661	FBgn0052181	+	1.10877
2R:8707919	FBgn0033324	-	1.10811
2R:13198212	FBgn0053182	-	1.10782
2L:4434057	FBgn0085207	+	1.10587
X:19852355	FBgn0031078	+	1.1054
3R:23507328	FBgn0085318	-	1.10458
X:10764084	FBgn0052675	-	1.10124
3R:7163041	FBgn0002306	+	1.09659
2R:10354037	FBgn0283625	+	1.09493
3R:25682432	FBgn0039358	+	1.09484
2L:3466051	FBgn0005616	-	1.09469
2L:22043536	FBgn0051601	-	1.09315
3R:7391790	FBgn0261502	+	1.09288
3R:9008906	FBgn0037654	+	1.09243
2R:16767180	FBgn0034156	+	1.09128
3R:28669285	FBgn0053346	+	1.0899
3R:22020701	FBgn0019960	-	1.0881
3R:26256473	FBgn0000064	-	1.08761
2L:20831396	FBgn0051674	+	1.08501
3L:14221501	FBgn0013718	+	1.08407
3L:1798924	FBgn0067864	+	1.08173
X:10374341	FBgn0052686	-	1.08083
2R:12924352	FBgn0033781	+	1.08054
3L:6200639	FBgn0035693	+	1.07983
4:28906	FBgn0052009	-	1.07914
3R:8822126	FBgn0040532	+	1.07771
2R:9588390	FBgn0261016	-	1.07635
2L:20814985	FBgn0053322	-	1.07229
3R:30386717	FBgn0015222	-	1.06906
3R:22383359	FBgn0263048	+	1.06864
3L:22717889	FBgn0052452	+	1.06842
3R:31099815	FBgn0039817	-	1.06677
2R:16321569	FBgn0050096	-	1.0648
3R:24750118	FBgn0003719	+	1.06141
2R:21951663	FBgn0034670	+	1.05962
3L:4418717	FBgn0035542	+	1.05945
2L:20297223	FBgn0263333	-	1.05915
2L:5641854	FBgn0051646	-	1.05882
3L:11199768	FBgn0036145	+	1.05854
3L:16384270	FBgn0036623	-	1.05622
2R:22084925	FBgn0034691	+	1.05562
4:1185835	FBgn0250819	+	1.05495
3R:10260813	FBgn0037802	-	1.05438
2R:13582161	FBgn0027581	-	1.05378
3R:25638034	FBgn0039350	+	1.05315
3L:12139102	FBgn0036257	+	1.04978
3R:24129371	FBgn0039153	-	1.04894
3R:23992046	FBgn0039137	-	1.04891
2L:18392136	FBgn0000636	+	1.0488
X:9930880	FBgn0026415	-	1.04856
3L:18866262	FBgn0036818	+	1.04832
3L:5905454	FBgn0035647	-	1.0456
3R:30696258	FBgn0000274	-	1.04511
X:17695567	FBgn0263258	-	1.04393
X:17902090	FBgn0052495	+	1.04022
2L:6805597	FBgn0031861	-	1.03815
3R:10349118	FBgn0051406	+	1.03771
3L:21195185	FBgn0041100	-	1.03708
2R:18977642	FBgn0034411	+	1.03635
3R:4378730	FBgn0037239	+	1.03566
2L:16898440	FBgn0051805	-	1.03522
3L:3654698	FBgn0035455	-	1.03517
2L:16900100	FBgn0051805	-	1.02755
2L:1109896	FBgn0031301	+	1.02632
X:15783583	FBgn0030691	-	1.0237
2L:5953058	FBgn0031752	+	1.02298
3R:13042241	FBgn0038114	+	1.01897
2R:13443752	FBgn0013765	-	1.01877
3R:29113141	FBgn0039635	+	1.01313
3L:21424453	FBgn0037081	-	1.01176
2R:9881879	FBgn0033460	-	1.01111
2L:17386394	FBgn0020503	+	1.00752
3R:25748102	FBgn0066101	-	1.00363
X:8051370	FBgn0004656	-	0.999152
3R:25219420	FBgn0051103	+	0.998915
X:15812272	FBgn0003345	+	0.996487
2L:20097941	FBgn0032850	+	0.995394
3R:10950591	FBgn0037857	+	0.995313
3R:24808265	FBgn0039228	+	0.994882
3R:6382969	FBgn0037442	+	0.993303
3R:19864324	FBgn0038738	-	0.992824
3R:27193943	FBgn0004197	-	0.992683
2R:9424267	FBgn0033413	+	0.991523
2L:8210978	FBgn0003607	-	0.989031
X:16415179	FBgn0030748	+	0.98798
X:6756701	FBgn0029899	+	0.987673
3L:1810720	FBgn0027790	+	0.986064
Y:3319027	FBgn0267419	+	0.984925
3L:11200329	FBgn0036145	+	0.98431
2R:18503662	FBgn0034354	+	0.984199
3L:11880677	FBgn0036218	+	0.984042
3L:1822099	FBgn0027790	+	0.982406
X:4113770	FBgn0026085	+	0.982143
2R:14670591	FBgn0033955	+	0.981873
2R:23942815	FBgn0001123	+	0.981277
2R:21290245	FBgn0034612	-	0.978802
2L:8401830	FBgn0001084	-	0.977888
2L:21371357	FBgn0032945	+	0.975932
3R:14569014	FBgn0264904	+	0.97246
2R:22740368	FBgn0028371	-	0.972033
3R:7421371	FBgn0037502	+	0.9708
2L:21088030	FBgn0053508	-	0.970749
X:4931057	FBgn0266000	-	0.968449
3R:5549592	FBgn0014342	-	0.968284
X:17858037	FBgn0264713	-	0.968277
2R:8394620	FBgn0261588	+	0.966575
2L:7050984	FBgn0262872	+	0.964464
3L:5780998	FBgn0044419	+	0.964121
2L:3712767	FBgn0051955	-	0.963686
2L:16497152	FBgn0032586	+	0.962511
2L:6663435	FBgn0031844	-	0.95902
X:21309330	FBgn0031171	-	0.958327
X:16005621	FBgn0003969	-	0.957447
2L:21309579	FBgn0032940	-	0.95436
3R:13674145	FBgn0038165	-	0.953207
2R:12430881	FBgn0033737	-	0.950691
2L:1986796	FBgn0001125	-	0.950618
3R:5830348	FBgn0037385	+	0.948493
2L:21280448	FBgn0032938	+	0.946866
2R:18688369	FBgn0262103	+	0.945535
4:671617	FBgn0039920	+	0.945455
2R:18616362	FBgn0034363	+	0.944912
3R:5522763	FBgn0264427	-	0.944852
3R:13632098	FBgn0038163	+	0.94324
3R:15767305	FBgn0038357	-	0.942895
3R:16267438	FBgn0020399	+	0.942849
2L:8359635	FBgn0032026	-	0.941063
X:10242809	FBgn0263220	-	0.940871
X:811593	FBgn0264449	-	0.940604
2L:14871182	FBgn0032553	-	0.938116
3R:30389443	FBgn0015221	+	0.937597
X:16313819	FBgn0030739	+	0.93594
2L:11828969	FBgn0000588	-	0.93521
3R:11778981	FBgn0265276	-	0.935115
2L:11803784	FBgn0020309	-	0.93362
3R:7202941	FBgn0037483	+	0.932806
2L:15893657	FBgn0041183	-	0.932664
3R:17795196	FBgn0038545	+	0.931807
3R:6123180	FBgn0037402	+	0.930714
3L:9893708	FBgn0036056	-	0.930093
3R:10125128	FBgn0001321	-	0.930029
2R:13212066	FBgn0050058	-	0.928606
2L:7883910	FBgn0031961	-	0.928419
3L:1499771	FBgn0028577	-	0.928142
3R:21199332	FBgn0264357	+	0.926794
X:6727099	FBgn0029896	-	0.926239
X:11695385	FBgn0011754	+	0.9255
3R:10124079	FBgn0267705	+	0.924776
3R:21366762	FBgn0261840	+	0.920794
3L:20465411	FBgn0261832	-	0.916226
X:1709840	FBgn0025378	-	0.914525
3L:19296297	FBgn0028380	+	0.910454
3R:20046082	FBgn0064119	+	0.909651
2R:7566884	FBgn0033194	+	0.908951
2R:16762187	FBgn0267002	-	0.906591
2R:13409814	FBgn0033836	-	0.905533
2R:7795412	FBgn0002891	+	0.904941
2L:148091	FBgn0259818	-	0.901662
3R:12627639	FBgn0005671	-	0.9012
X:17142266	FBgn0002709	-	0.896264
3L:171869	FBgn0035101	+	0.896147
2R:25011311	FBgn0265434	-	0.892182
3R:29131448	FBgn0028671	+	0.892021
2L:5553385	FBgn0031720	-	0.891569
3L:11102620	FBgn0052072	-	0.890909
X:12450387	FBgn0259680	+	0.890397
3L:3042773	FBgn0040308	+	0.890097
2L:13286819	FBgn0032499	+	0.889947
2L:15040321	FBgn0004837	+	0.889589
X:15795809	FBgn0030693	-	0.889429
2R:21719854	FBgn0050404	-	0.887512
3R:20968487	FBgn0002921	+	0.887225
2R:12450237	FBgn0033739	+	0.885714
X:6466841	FBgn0259242	-	0.885606
2L:3468949	FBgn0031540	-	0.885381
X:20390254	FBgn0031104	-	0.883098
3L:21840050	FBgn0037138	-	0.882709
X:15521959	FBgn0022710	-	0.882353
3L:7467421	FBgn0261536	+	0.88108
2L:8984800	FBgn0032084	-	0.879657
2R:18131459	FBgn0001222	-	0.87822
3R:24054455	FBgn0264906	+	0.878111
2R:10138334	FBgn0033490	+	0.876633
2R:23606040	FBgn0034884	-	0.875867
X:8897838	FBgn0011661	-	0.875317
3L:10412902	FBgn0036082	+	0.873516
2L:2081067	FBgn0031388	+	0.872667
3L:317657	FBgn0284444	+	0.87068
2L:18067773	FBgn0243486	+	0.87068
3L:16717841	FBgn0000414	+	0.870175
3L:11609285	FBgn0036180	-	0.868607
3R:8243639	FBgn0037556	-	0.867204
2L:119430	FBgn0031220	-	0.865626
3L:16114844	FBgn0010280	+	0.864338
2L:6050922	FBgn0031769	+	0.861867
2L:2771674	FBgn0031460	-	0.861209
2L:9372122	FBgn0264447	+	0.859492
2L:6921799	FBgn0004838	+	0.859301
2R:10732797	FBgn0033544	+	0.85871
2R:12368415	FBgn0053012	+	0.858445
3R:9743644	FBgn0051415	+	0.85839
2L:18709482	FBgn0032705	+	0.854535
3R:14919430	FBgn0038279	+	0.852273
3L:11201643	FBgn0036146	+	0.851606
3L:9763700	FBgn0036043	+	0.851122
3R:18010959	FBgn0263995	+	0.847744
2R:8083274	FBgn0025469	-	0.847313
X:1822235	FBgn0029590	-	0.847035
3L:5534982	FBgn0035611	-	0.846378
3R:17079872	FBgn0038475	-	0.846285
3R:24876246	FBgn0039240	-	0.845739
2R:11679587	FBgn0040491	+	0.844418
2R:9895486	FBgn0285892	+	0.843262
3R:11558365	FBgn0037911	+	0.842577
3L:680173	FBgn0035151	-	0.840604
3L:8405213	FBgn0035889	-	0.840553
3R:18403389	FBgn0264816	+	0.839827
X:13285202	FBgn0041210	-	0.839068
2R:7813198	FBgn0033226	+	0.837107
3L:2663271	FBgn0053234	+	0.836941
2R:21717755	FBgn0050404	-	0.835471
3R:15242971	FBgn0266599	+	0.834739
3R:4252814	FBgn0250821	-	0.834704
X:3790071	FBgn0029676	+	0.833656
2L:4794686	FBgn0031628	+	0.832414
2L:11103322	FBgn0032341	-	0.832164
3L:9764062	FBgn0036043	+	0.832126
3L:246794	FBgn0000541	-	0.831705
2R:5760177	FBgn0033038	-	0.829068
3L:2241045	FBgn0040507	+	0.828399
3L:21566600	FBgn0037101	+	0.828236
3L:21524068	FBgn0037094	+	0.82485
3L:13354126	FBgn0036348	+	0.823661
2R:17019432	FBgn0034181	-	0.821827
2L:602950	FBgn0031270	+	0.819929
3R:31748686	FBgn0022349	+	0.819345
3L:3860412	FBgn0013751	+	0.816265
2R:22943405	FBgn0261584	+	0.81585
X:8400673	FBgn0030034	+	0.815136
3L:1620555	FBgn0035244	+	0.815068
3R:14025838	FBgn0264493	-	0.814312
3R:28543244	FBgn0039588	-	0.812497
2R:18811321	FBgn0034394	-	0.811862
X:818405	FBgn0264449	-	0.811059
3R:31404652	FBgn0039846	-	0.810072
3R:12680888	FBgn0038076	-	0.809634
3R:9355704	FBgn0263750	+	0.808307
3L:10587897	FBgn0052062	+	0.808176
X:4135410	FBgn0000635	-	0.807312
X:16637950	FBgn0010412	+	0.805901
3L:2368629	FBgn0035333	-	0.805595
3R:13131366	FBgn0260793	-	0.803571
3R:26235810	FBgn0267730	+	0.803571
3L:19635480	FBgn0036896	-	0.803078
3L:9735970	FBgn0259163	-	0.802856
3R:28875051	FBgn0053203	-	0.802609
2L:5335663	FBgn0031702	-	0.802396
2L:1708820	FBgn0031356	-	0.800876
3L:22878633	FBgn0044324	-	0.80038
3R:12061182	FBgn0037988	-	0.799107
3R:4241977	FBgn0037222	-	0.795169
X:19613308	FBgn0031038	+	0.794088
2R:13130620	FBgn0033794	-	0.794013
3L:15554223	FBgn0087035	+	0.793592
3R:22390074	FBgn0038957	+	0.792247
3R:16612326	FBgn0038448	-	0.791463
3R:20046894	FBgn0064119	+	0.791327
3R:20757250	FBgn0038826	+	0.791173
3L:4429503	FBgn0000038	+	0.790629
2L:3303045	FBgn0031516	-	0.790155
X:10859405	FBgn0030243	+	0.789164
3R:5761236	FBgn0027608	-	0.788785
3R:28515653	FBgn0013813	+	0.7876
3R:14481579	FBgn0086901	-	0.787563
X:11149961	FBgn0030274	+	0.787112
X:15989391	FBgn0030719	-	0.786506
3R:23250605	FBgn0039065	-	0.784474
X:1923078	FBgn0023508	+	0.783143
3L:6738703	FBgn0261934	-	0.781741
2L:20724971	FBgn0032878	-	0.781683
2L:19158690	FBgn0010300	+	0.780773
3R:20048576	FBgn0064119	+	0.780123
2L:7709322	FBgn0266325	-	0.77965
3L:8912772	FBgn0035936	+	0.779311
2L:11110979	FBgn0032343	-	0.779247
3L:11574092	FBgn0053490	-	0.778625
3R:26258986	FBgn0000064	-	0.777546
3R:13696441	FBgn0028487	-	0.777273
X:11584497	FBgn0002948	+	0.777025
2L:6722796	FBgn0025777	-	0.775976
2R:23599756	FBgn0260761	-	0.771402
3L:1802803	FBgn0025820	-	0.770685
X:11817034	FBgn0266019	+	0.770142
X:18077977	FBgn0283476	+	0.770089
3R:25888697	FBgn0028717	+	0.770001
X:13870469	FBgn0267033	-	0.768941
3R:8249900	FBgn0040528	+	0.768819
3R:20813665	FBgn0038827	-	0.767424
3L:14567484	FBgn0261816	+	0.766649
3R:13030221	FBgn0283439	-	0.766605
3R:14122277	FBgn0020510	-	0.766586
3R:9014129	FBgn0037655	-	0.766192
X:13755252	FBgn0030520	-	0.765472
2L:14008436	FBgn0261582	+	0.765384
X:12659549	FBgn0011837	+	0.763318
3R:10248970	FBgn0261928	+	0.762947
2L:16187841	FBgn0001991	+	0.762285
X:18071278	FBgn0283476	+	0.761905
3L:3081761	FBgn0035397	+	0.761521
2R:24502085	FBgn0017556	-	0.760297
3R:30039886	FBgn0003510	+	0.759886
2L:3373810	FBgn0031528	-	0.759621
3R:23064560	FBgn0039048	-	0.758493
2R:17022981	FBgn0263864	+	0.758078
X:10834880	FBgn0003321	-	0.756545
X:11585271	FBgn0002948	+	0.756522
2L:9521496	FBgn0032123	+	0.755765
3R:11591500	FBgn0051363	-	0.755357
3R:20027246	FBgn0038765	-	0.754079
3R:13377889	FBgn0038143	-	0.753386
3R:13700091	FBgn0028487	-	0.753145
2R:8938052	FBgn0033354	-	0.751634
3R:31838028	FBgn0039883	+	0.748071
X:141831	FBgn0267029	-	0.740367
2R:10718316	FBgn0024836	+	0.737798
2R:12487322	FBgn0085263	-	0.737751
3R:30045986	FBgn0002626	-	0.737297
3L:23037754	FBgn0262509	+	0.737092
2R:9084361	FBgn0033371	+	0.736124
X:2028664	FBgn0000667	-	0.735998
4:8729	FBgn0052011	-	0.735371
3R:14327184	FBgn0038224	+	0.734644
2L:5093444	FBgn0031681	-	0.733826
2R:16678410	FBgn0050463	-	0.730391
X:20396783	FBgn0031107	+	0.730297
2R:19662597	FBgn0034464	+	0.729781
3L:3198992	FBgn0047135	-	0.729359
2L:16702972	FBgn0263745	-	0.729136
3R:15363151	FBgn0026737	-	0.728348
3L:18682378	FBgn0052202	+	0.728236
2R:15218837	FBgn0034002	+	0.727769
X:8574408	FBgn0030052	+	0.727631
3L:8143407	FBgn0035844	-	0.72673
3R:12350543	FBgn0038013	-	0.725891
X:10224506	FBgn0085437	+	0.724728
3L:20815902	FBgn0037028	-	0.723617
2R:9084602	FBgn0033371	+	0.723173
X:21381770	FBgn0003423	+	0.722792
3R:31199289	FBgn0039827	+	0.722788
3R:9780518	FBgn0037753	+	0.722244
3R:21886092	FBgn0038916	-	0.722222
3L:2659749	FBgn0053233	+	0.721982
3R:25619982	FBgn0039347	+	0.721571
2R:20549026	FBgn0034517	-	0.720812
2R:21099845	FBgn0085425	+	0.720654
2R:20343998	FBgn0034506	+	0.719836
2R:15556657	FBgn0034031	+	0.71687
3R:29841791	FBgn0039709	+	0.716581
2R:16230077	FBgn0034093	-	0.716019
3L:9688530	FBgn0036030	-	0.715794
3R:26261114	FBgn0265380	+	0.715187
3L:9836208	FBgn0028429	-	0.713693
2R:8090449	FBgn0028561	+	0.712865
3L:2251480	FBgn0052305	+	0.71276
2L:13636214	FBgn0259984	+	0.71252
2L:3690480	FBgn0085369	+	0.711201
3L:6202898	FBgn0035693	+	0.709033
2R:22663914	FBgn0034761	+	0.708037
2R:7623294	FBgn0263077	+	0.707779
3L:20074106	FBgn0036934	-	0.706989
X:21040035	FBgn0031146	-	0.706203
3L:5151178	FBgn0263831	-	0.705308
3R:28326151	FBgn0261618	-	0.704172
2L:3292459	FBgn0031515	-	0.704135
3L:19545550	FBgn0260461	+	0.703617
2R:13208194	FBgn0033806	+	0.702967
2R:13507659	FBgn0024556	+	0.702967
3R:24180686	FBgn0039161	+	0.702932
3L:15095186	FBgn0027088	+	0.702349
3L:23583365	FBgn0250816	+	0.701747
2L:20876586	FBgn0032901	-	0.700863
X:10836519	FBgn0003321	-	0.69946
2L:4795947	FBgn0031628	+	0.697034
3L:2653658	FBgn0259199	+	0.696643
X:16429408	FBgn0026575	+	0.696571
2R:21323165	FBgn0050394	-	0.695731
X:16315823	FBgn0030739	+	0.695517
2R:18357137	FBgn0285917	-	0.694111
4:193343	FBgn0039890	-	0.693647
2R:7345484	FBgn0033159	-	0.693333
4:386906	FBgn0262636	-	0.69311
3L:11215952	FBgn0261553	+	0.692877
2R:16428823	FBgn0264273	+	0.692865
3L:12855014	FBgn0036319	+	0.691631
X:8876032	FBgn0011661	-	0.691429
3L:4324861	FBgn0035533	-	0.689742
3L:11158986	FBgn0052082	+	0.689041
X:15861154	FBgn0001105	+	0.688281
3L:20445294	FBgn0036993	+	0.68814
3L:16101065	FBgn0036569	+	0.686761
3R:7219357	FBgn0037486	-	0.683608
3R:13188641	FBgn0038124	+	0.682965
X:13302105	FBgn0030467	-	0.682702
2R:8955859	FBgn0011300	+	0.681861
2R:16645708	FBgn0024232	+	0.680833
X:2201062	FBgn0023549	+	0.680185
3R:31987128	FBgn0039886	+	0.679702
2R:16276537	FBgn0053017	+	0.679389
3R:9332538	FBgn0037679	-	0.679248
2R:17639020	FBgn0034253	-	0.678936
3R:17039737	FBgn0038470	-	0.677247
2L:3470681	FBgn0051776	+	0.677083
3L:8139408	FBgn0002899	+	0.676638
2R:6751714	FBgn0027066	+	0.675937
3R:10194014	FBgn0004575	+	0.675833
X:11150205	FBgn0030274	+	0.675147
2R:6929072	FBgn0053558	-	0.674534
2L:19958769	FBgn0032833	+	0.673508
3L:184682	FBgn0027786	+	0.673318
2R:14009533	FBgn0002643	+	0.672078
4:1051342	FBgn0264607	-	0.672022
X:13337610	FBgn0010198	-	0.671527
2R:15520416	FBgn0019968	-	0.670192
3R:20554252	FBgn0067782	-	0.669629
3L:21573134	FBgn0052438	+	0.669579
X:18137575	FBgn0017418	-	0.669567
2R:7468421	FBgn0010548	-	0.668463
2R:21571416	FBgn0034636	-	0.668383
3L:3367011	FBgn0004167	+	0.667859
2R:17814753	FBgn0259211	+	0.666667
X:1899380	FBgn0000117	-	0.666449
3L:19910433	FBgn0036915	+	0.665756
3R:4393703	FBgn0086608	-	0.665003
3R:13007215	FBgn0038108	+	0.66417
3L:19598385	FBgn0005386	-	0.661622
3R:24532602	FBgn0262167	+	0.66112
3R:18174191	FBgn0042693	+	0.660028
3R:17684744	FBgn0051251	-	0.659407
3R:5782022	FBgn0037375	+	0.65894
2L:738507	FBgn0026438	-	0.657828
3R:10135256	FBgn0004889	-	0.657041
3L:7467658	FBgn0261536	+	0.65671
3R:22632891	FBgn0020278	-	0.656655
X:8091960	FBgn0029996	-	0.654678
3R:30878146	FBgn0039808	-	0.654538
3L:21560528	FBgn0037100	-	0.654175
2R:16419018	FBgn0029153	-	0.653878
X:13714960	FBgn0265726	+	0.653523
3R:31502687	FBgn0039851	+	0.653409
3R:15254308	FBgn0259823	+	0.651921
3R:13017401	FBgn0020496	+	0.651629
3L:11795699	FBgn0004381	+	0.65142
2L:1186016	FBgn0031322	+	0.651004
2R:15261260	FBgn0034005	+	0.650919
3R:15370617	FBgn0038332	-	0.650617
2L:21668105	FBgn0032957	-	0.650554
2R:24997912	FBgn0265434	-	0.650505
2L:1728302	FBgn0000579	-	0.650104
2L:6921074	FBgn0004838	+	0.64925
2R:21665131	FBgn0259708	+	0.649217
2L:2830125	FBgn0283531	-	0.648453
2R:19309662	FBgn0034433	-	0.648186
X:11913411	FBgn0250871	-	0.647321
2R:24261850	FBgn0034997	+	0.646895
2R:17668986	FBgn0034258	+	0.646043
X:6787095	FBgn0259228	-	0.645976
2L:3631522	FBgn0000721	-	0.645526
3R:18978643	FBgn0038665	-	0.645106
3L:21205509	FBgn0037057	+	0.645101
3R:21111467	FBgn0015790	+	0.644957
3R:6581011	FBgn0037455	+	0.644017
2L:8228082	FBgn0032006	-	0.64217
3R:13694635	FBgn0038170	+	0.641429
3R:8805191	FBgn0037633	-	0.640052
X:4117896	FBgn0026083	+	0.640031
2L:20760458	FBgn0011202	+	0.639153
2R:9893790	FBgn0285892	+	0.635812
2L:7732478	FBgn0031939	-	0.635689
3R:15236957	FBgn0045035	-	0.634943
3R:6642359	FBgn0051286	+	0.634233
2R:24874359	FBgn0035073	-	0.633464
2L:9372339	FBgn0264447	+	0.633208
3L:23339370	FBgn0052230	+	0.633072
2R:22137027	FBgn0000008	+	0.632686
3L:18890345	FBgn0036821	-	0.631603
2L:4212416	FBgn0001075	-	0.631126
3L:19308240	FBgn0003089	-	0.630534
3L:3072687	FBgn0035397	+	0.630152
3R:24221627	FBgn0026257	+	0.629478
2L:18709128	FBgn0032705	+	0.62945
3L:150348	FBgn0263988	-	0.628951
2R:6993061	FBgn0050159	+	0.627025
2R:20308560	FBgn0034500	-	0.626985
2R:1344057	FBgn0267398	-	0.626907
3R:31218792	FBgn0039830	-	0.626374
2L:19112316	FBgn0000075	+	0.625686
2R:10113652	FBgn0003071	+	0.623886
2R:22929292	FBgn0261564	+	0.623537
3R:27236862	FBgn0051064	-	0.622882
3R:30628720	FBgn0039792	-	0.620339
X:15927885	FBgn0010240	+	0.620251
2R:10145350	FBgn0033491	+	0.620169
2R:6931062	FBgn0053558	-	0.619199
2L:17450219	FBgn0260632	-	0.618933
2R:22877805	FBgn0034789	+	0.618634
2R:23247777	FBgn0034837	-	0.618504
3L:16356304	FBgn0266417	-	0.617961
3L:13386600	FBgn0036353	-	0.617924
3R:8820542	FBgn0037636	-	0.617613
2R:18617878	FBgn0034364	-	0.61682
2R:12241331	FBgn0263020	+	0.61502
3R:15802770	FBgn0038365	+	0.614915
2L:12430746	FBgn0032431	-	0.614696
2L:3527201	FBgn0031548	+	0.614676
3R:31777183	FBgn0005632	+	0.613007
2R:12673898	FBgn0261625	-	0.611792
2R:23904606	FBgn0034928	+	0.611111
3R:30880762	FBgn0039808	-	0.609906
X:12608866	FBgn0052654	+	0.608755
3L:6562840	FBgn0042185	+	0.607782
2L:3787319	FBgn0031571	+	0.607593
2R:17697731	FBgn0266639	+	0.605766
3R:14308523	FBgn0003567	-	0.604956
X:11622186	FBgn0004370	+	0.604482
3L:6233336	FBgn0047334	-	0.603809
X:14610438	FBgn0015773	-	0.602373
X:19506079	FBgn0027621	+	0.600575
X:17698402	FBgn0263258	-	0.599499
X:19674504	FBgn0031055	-	0.599094
X:16652017	FBgn0052573	+	0.59693
X:2058320	FBgn0025625	-	0.595279
3R:6641566	FBgn0051286	+	0.594048
X:12784808	FBgn0052647	-	0.593948
3R:5370424	FBgn0085306	+	0.593196
3R:7858937	FBgn0037525	-	0.592599
2R:18094790	FBgn0034299	-	0.591731
3L:4155238	FBgn0259986	-	0.59074
3R:5545670	FBgn0037336	-	0.590324
3L:7012899	FBgn0260660	+	0.589949
3L:4542249	FBgn0035558	+	0.589089
4:382122	FBgn0262636	-	0.588706
3L:12750345	FBgn0036305	+	0.588674
X:10782776	FBgn0003360	-	0.58844
2R:12348524	FBgn0266111	+	0.588366
3R:25037824	FBgn0051115	+	0.587517
3L:200298	FBgn0035107	+	0.58716
2R:23538084	FBgn0000241	-	0.586698
X:15328673	FBgn0015926	+	0.586479
3R:14645295	FBgn0086686	-	0.586453
2R:22108485	FBgn0243516	-	0.585415
3L:4222411	FBgn0052252	-	0.585347
3R:20861987	FBgn0038837	-	0.585281
3R:22298936	FBgn0038938	+	0.585193
3L:9823710	FBgn0044048	-	0.584916
3R:26599294	FBgn0263289	+	0.584528
2R:18131135	FBgn0001222	-	0.584455
X:15846568	FBgn0030699	+	0.584397
X:1832060	FBgn0283741	+	0.584058
3L:222269	FBgn0035113	-	0.583931
3R:12238308	FBgn0038007	-	0.583076
2L:16288873	FBgn0040079	+	0.582842
2L:7786989	FBgn0031948	-	0.582413
X:16551474	FBgn0011742	-	0.581232
3R:9255804	FBgn0037667	+	0.581001
3L:13466943	FBgn0036369	-	0.58012
3L:9859778	FBgn0036052	-	0.57941
3L:9630104	FBgn0036020	+	0.578997
2L:5045484	FBgn0264742	+	0.577513
3R:16625343	FBgn0285925	+	0.57746
2L:5970560	FBgn0031758	+	0.577269
3L:20375617	FBgn0001247	-	0.577083
X:10763150	FBgn0052675	-	0.576878
2R:20665363	FBgn0034542	-	0.576638
3L:19446034	FBgn0053062	-	0.57569
3L:7586038	FBgn0035799	+	0.575528
2R:6891924	FBgn0050158	+	0.575052
2R:15775775	FBgn0265991	-	0.574963
3L:8408510	FBgn0265102	-	0.574596
3L:4432523	FBgn0000038	+	0.573953
X:6747709	FBgn0029898	+	0.573817
X:10078485	FBgn0052685	-	0.573267
2L:16904132	FBgn0261671	+	0.572647
2L:11270645	FBgn0040233	+	0.572259
3L:9687229	FBgn0036030	-	0.571443
2R:13211793	FBgn0050058	-	0.57002
3R:30694968	FBgn0039796	-	0.569659
3R:25684958	FBgn0039359	-	0.569027
X:17899279	FBgn0052496	+	0.566853
3R:31726493	FBgn0003870	+	0.566777
3R:25131810	FBgn0039282	+	0.566776
X:18093623	FBgn0030893	+	0.566637
2R:14871530	FBgn0013773	+	0.566594
2L:4964250	FBgn0083960	+	0.564413
3L:18173046	FBgn0003997	-	0.564381
X:480912	FBgn0029526	-	0.563222
3L:837946	FBgn0035165	+	0.563138
3L:22773717	FBgn0052451	+	0.56234
3R:8250121	FBgn0040528	+	0.56146
3R:9256016	FBgn0037667	+	0.561458
X:18485812	FBgn0030926	-	0.560795
3R:5556202	FBgn0037338	+	0.559389
3R:26425076	FBgn0040606	-	0.558365
X:16296908	FBgn0030735	+	0.557609
2R:13821765	FBgn0000662	-	0.557567
3R:4428549	FBgn0037248	-	0.556948
2L:19073105	FBgn0032753	-	0.556925
X:16651531	FBgn0052573	+	0.555525
2L:13183664	FBgn0032478	+	0.555062
2R:16579534	FBgn0016131	+	0.554097
X:11353600	FBgn0030293	+	0.554028
2L:28410	FBgn0051973	-	0.55374
2L:1177862	FBgn0031319	+	0.553039
2L:7084481	FBgn0031888	-	0.55281
2R:24794723	FBgn0262902	+	0.552719
3L:15004947	FBgn0036463	-	0.551424
3R:25123480	FBgn0046214	+	0.55015
3R:7810669	FBgn0051472	+	0.549918
2L:2371041	FBgn0031417	-	0.549669
2R:7825546	FBgn0003082	+	0.549613
3R:18168207	FBgn0042693	+	0.548783
3R:5362031	FBgn0037315	-	0.548015
2R:24631412	FBgn0264328	-	0.547702
3R:31981020	FBgn0011224	-	0.547584
2R:23692611	FBgn0050183	-	0.547278
3L:11197399	FBgn0036144	-	0.547138
2R:6156929	FBgn0000546	-	0.545603
2R:17485030	FBgn0050104	+	0.545197
2R:5782714	FBgn0025693	-	0.545112
3R:21526903	FBgn0038890	+	0.544757
3R:16049917	FBgn0038396	+	0.544707
3L:21202747	FBgn0053054	-	0.544306
X:9024138	FBgn0261549	+	0.544253
3R:8652890	FBgn0037603	+	0.543956
2R:6867566	FBgn0265935	-	0.541673
3R:15381595	FBgn0262483	+	0.540466
2R:24186022	FBgn0259937	+	0.539741
3L:14412137	FBgn0036423	+	0.539386
2L:4870837	FBgn0051660	+	0.538807
2L:10220834	FBgn0024320	-	0.538705
2L:7232704	FBgn0264344	-	0.53545
2R:22729131	FBgn0028371	-	0.5351
X:13762831	FBgn0003218	+	0.534865
X:2065944	FBgn0029596	-	0.532712
3L:3515935	FBgn0005640	+	0.532201
3L:15150711	FBgn0036485	+	0.531472
3L:20348409	FBgn0036974	+	0.53147
2R:15358750	FBgn0034013	+	0.531265
X:2073376	FBgn0025628	-	0.531023
2R:6744778	FBgn0028579	+	0.528397
2L:12356593	FBgn0032424	+	0.528369
3L:12277737	FBgn0036273	+	0.527409
2L:15258172	FBgn0045842	-	0.526968
X:10619965	FBgn0263072	-	0.526556
2R:9085363	FBgn0033372	-	0.525959
3R:15176183	FBgn0038294	-	0.525175
2R:14240114	FBgn0033916	+	0.523584
2L:10702867	FBgn0024740	-	0.522578
X:9100512	FBgn0030087	-	0.521361
2L:6735731	FBgn0031853	+	0.521353
3L:16574456	FBgn0262732	+	0.521256
2L:4279083	FBgn0031592	-	0.519422
3L:5248194	FBgn0052423	-	0.518973
X:629290	FBgn0002579	-	0.518548
2L:13171381	FBgn0032475	-	0.518521
X:13337602	FBgn0010198	-	0.51811
3R:9342004	FBgn0266410	+	0.518075
2L:2970985	FBgn0004584	-	0.517948
2L:8487682	FBgn0262029	+	0.517431
3L:2648171	FBgn0035360	+	0.517416
3R:31591142	FBgn0039855	+	0.517261
2L:8950769	FBgn0032078	-	0.517026
3L:6955752	FBgn0035720	-	0.515591
X:263861	FBgn0261446	-	0.515254
2R:13810364	FBgn0261041	+	0.515238
2R:13443453	FBgn0013765	-	0.514848
3L:18298894	FBgn0036785	-	0.514558
2L:18154093	FBgn0032668	+	0.5145
3L:20129364	FBgn0005198	+	0.514094
3R:8388583	FBgn0266801	-	0.512737
X:1899398	FBgn0000117	-	0.512601
3L:19641064	FBgn0036897	-	0.51226
2R:5354046	FBgn0033020	+	0.511759
3R:15959549	FBgn0013334	+	0.510997
3R:5414660	FBgn0037326	+	0.510206
3R:11236489	FBgn0051441	+	0.510175
2R:12302166	FBgn0033708	-	0.509218
3L:18920007	FBgn0036832	-	0.508982
2L:357815	FBgn0031250	-	0.507284
3L:3337002	FBgn0004167	+	0.506716
2L:15293148	FBgn0011239	+	0.506561
X:13321355	FBgn0283680	+	0.506002
X:8230767	FBgn0261873	+	0.50527
2R:16607960	FBgn0034145	+	0.504135
2L:17439189	FBgn0260632	-	0.502249
3L:3148248	FBgn0035402	-	0.50201
3L:9431334	FBgn0040305	+	0.501733
2R:12857822	FBgn0033777	-	0.501059
3R:9745743	FBgn0085438	-	0.500463
3R:23986716	FBgn0039136	+	0.500163
3R:15911054	FBgn0266566	-	0.5
3R:9257286	FBgn0037668	-	0.498788
3L:9733585	FBgn0036040	-	0.498305
2R:13959204	FBgn0033886	-	0.498258
3R:5761645	FBgn0027608	-	0.497365
3L:1176980	FBgn0025525	-	0.496742
X:9356000	FBgn0085478	-	0.496503
2R:8082858	FBgn0025469	-	0.495932
4:1196707	FBgn0039924	-	0.495222
X:18085197	FBgn0030890	-	0.494678
X:23013294	FBgn0039966	-	0.49432
3L:7638568	FBgn0035802	+	0.49383
4:1064244	FBgn0011642	-	0.493097
2L:3292632	FBgn0031515	-	0.492355
2R:19463100	FBgn0260934	+	0.491845
X:7096902	FBgn0264270	-	0.490713
3R:8822174	FBgn0040532	+	0.489493
3L:319746	FBgn0004373	-	0.489242
3L:1734486	FBgn0035264	-	0.488947
3L:1537243	FBgn0035229	+	0.488935
3L:19305952	FBgn0003089	-	0.488722
3R:23698681	FBgn0043005	-	0.488621
2R:11296171	FBgn0259238	-	0.487658
3R:29596572	FBgn0086361	+	0.487356
3R:27581143	FBgn0027492	-	0.487353
X:4939201	FBgn0004368	+	0.486048
2R:16535130	FBgn0259795	+	0.485707
3L:8596104	FBgn0262508	+	0.484517
3L:2151609	FBgn0052311	-	0.483573
X:4084705	FBgn0263772	+	0.483333
3L:18869331	FBgn0036820	+	0.482408
2L:9954535	FBgn0032169	+	0.481952
X:8062081	FBgn0004657	+	0.481945
2R:18612290	FBgn0261587	-	0.481361
3R:27251162	FBgn0011289	+	0.480377
2R:11441621	FBgn0033635	+	0.47883
X:2166843	FBgn0023540	+	0.478176
3R:12062801	FBgn0037988	-	0.478143
2R:4782911	FBgn0262970	-	0.478078
2L:10908804	FBgn0032314	-	0.477851
X:1842884	FBgn0283741	+	0.477644
3R:7870231	FBgn0037525	-	0.476789
3R:19149184	FBgn0264916	+	0.476409
2L:4796220	FBgn0031628	+	0.47612
3L:9143867	FBgn0263456	+	0.475869
2L:2161232	FBgn0000097	-	0.475508
X:8584924	FBgn0030052	+	0.475507
X:13004429	FBgn0030440	-	0.475487
2L:9986956	FBgn0000180	+	0.475
3L:11170150	FBgn0036142	+	0.474968
2L:13305656	FBgn0264308	-	0.474323
2R:19671150	FBgn0028372	+	0.473622
2R:11676338	FBgn0033644	+	0.473359
3L:3165390	FBgn0052280	+	0.473195
2R:13179587	FBgn0033802	-	0.472575
4:909078	FBgn0025726	-	0.471588
3L:21188786	FBgn0259239	-	0.471522
X:13731548	FBgn0001087	-	0.4715
4:253200	FBgn0053481	-	0.471352
2L:20874784	FBgn0266316	+	0.471086
4:129669	FBgn0011747	-	0.470946
3R:7915275	FBgn0014931	+	0.470818
3L:3219345	FBgn0035421	+	0.470763
X:13742048	FBgn0001612	-	0.470731
2R:13210458	FBgn0050058	-	0.470504
2R:18427578	FBgn0034346	+	0.469849
3R:13333889	FBgn0038139	-	0.468924
3L:21432854	FBgn0037081	-	0.468907
X:11587686	FBgn0262852	+	0.46846
3R:27272840	FBgn0002441	-	0.466837
3L:12850031	FBgn0036317	-	0.466579
3R:14749617	FBgn0263929	+	0.466401
3R:15139645	FBgn0267160	-	0.466089
X:7940425	FBgn0260970	+	0.464528
3L:1525641	FBgn0035227	-	0.464157
2R:10853634	FBgn0266629	+	0.46389
X:8101945	FBgn0029997	-	0.463415
3R:4252875	FBgn0250821	-	0.463296
3L:1546677	FBgn0041342	+	0.462928
2R:6680731	FBgn0033092	+	0.462273
2L:1170227	FBgn0024314	-	0.462252
3L:5932524	FBgn0002638	-	0.462147
2R:11303533	FBgn0033615	+	0.462121
3R:30421277	FBgn0027544	-	0.460574
3L:12538995	FBgn0036302	-	0.459406
3R:5649151	FBgn0262125	+	0.45938
3R:25329060	FBgn0045761	-	0.459242
2L:8371248	FBgn0032029	+	0.459028
2R:23851602	FBgn0024234	+	0.45748
2R:23714075	FBgn0034897	+	0.457072
3R:22030305	FBgn0038926	-	0.456865
3R:9568955	FBgn0037712	+	0.456704
3R:15238432	FBgn0045035	-	0.45614
3L:17533649	FBgn0259174	+	0.455471
3L:9547478	FBgn0261555	+	0.455325
2R:24915010	FBgn0085434	+	0.455015
3R:5232056	FBgn0040208	-	0.454948
2L:8946462	FBgn0032078	-	0.454427
2L:11829175	FBgn0000588	-	0.453894
2R:17740045	FBgn0034271	+	0.453296
3L:16042785	FBgn0260635	-	0.453207
3R:27952756	FBgn0039563	-	0.453051
X:572059	FBgn0000108	+	0.452853
3R:9768363	FBgn0024330	-	0.452379
2L:21131464	FBgn0040297	+	0.452057
2R:17482905	FBgn0262570	-	0.451231
2L:9495712	FBgn0032120	+	0.451229
2R:24051478	FBgn0003353	+	0.451143
3R:29229349	FBgn0028476	+	0.450809
X:11992282	FBgn0030359	-	0.449391
3L:7163751	FBgn0265296	-	0.448961
X:17930585	FBgn0003380	-	0.448797
2L:11802286	FBgn0020309	-	0.448685
X:10478970	FBgn0030208	+	0.448413
3L:16356090	FBgn0266417	-	0.448188
X:2243605	FBgn0000810	+	0.447912
X:687010	FBgn0021764	+	0.447154
3R:15791933	FBgn0000246	-	0.447025
2L:2139629	FBgn0031390	-	0.446087
X:4451031	FBgn0000179	+	0.445717
2L:451229	FBgn0015924	-	0.444134
X:6783889	FBgn0259228	-	0.443673
X:14839424	FBgn0264078	+	0.443574
3R:28820719	FBgn0039602	+	0.442801
3L:19635421	FBgn0036896	-	0.442617
3L:215625	FBgn0035111	+	0.442535
2L:18509707	FBgn0032684	+	0.442185
2R:15560523	FBgn0034031	+	0.441805
X:13714736	FBgn0265726	+	0.441756
X:19742954	FBgn0042132	-	0.441515
2L:3714492	FBgn0031566	+	0.441248
X:263667	FBgn0261446	-	0.441226
2L:4197872	FBgn0031589	-	0.441219
3R:10053871	FBgn0051410	+	0.440906
3L:9888519	FBgn0011836	-	0.440291
2R:14992954	FBgn0033990	-	0.439879
2L:14325555	FBgn0261563	+	0.439624
2R:4728806	FBgn0026401	-	0.439203
2R:17580168	FBgn0034246	-	0.439035
2R:21506336	FBgn0043070	+	0.438851
3L:5661266	FBgn0035627	-	0.438771
X:21311068	FBgn0031171	-	0.437731
3L:327747	FBgn0052343	-	0.4375
2R:8616004	FBgn0033313	+	0.437062
3R:27112691	FBgn0027574	+	0.436372
3L:16865405	FBgn0261565	+	0.436343
3R:12095301	FBgn0051361	+	0.43627
2L:3030576	FBgn0031495	+	0.436021
3R:18659253	FBgn0051224	-	0.43572
X:17095565	FBgn0030816	+	0.434702
2L:17462030	FBgn0000183	-	0.43451
2R:21694209	FBgn0266346	-	0.434424
2R:15231629	FBgn0265508	+	0.434247
3L:8478614	FBgn0262719	-	0.434082
X:12730933	FBgn0264678	-	0.433677
3R:25699847	FBgn0051092	-	0.433322
2L:2571830	FBgn0041337	-	0.432968
2R:1072046	FBgn0003256	+	0.432851
X:6583179	FBgn0085446	+	0.431921
2L:186856	FBgn0016977	+	0.431649
2L:15068871	FBgn0283440	+	0.431395
X:19622912	FBgn0031043	-	0.431021
3R:24047960	FBgn0005649	-	0.430379
2L:7227103	FBgn0259111	-	0.43031
2R:8746110	FBgn0027585	+	0.430241
3R:24571290	FBgn0039209	-	0.430101
3R:30128165	FBgn0051025	-	0.429063
3R:6373813	FBgn0037440	-	0.428777
3R:9551315	FBgn0037705	-	0.428681
3R:7219534	FBgn0037486	-	0.428635
2R:17195263	FBgn0034205	+	0.428571
3R:15111592	FBgn0261859	-	0.428439
3R:26534723	FBgn0039431	-	0.42798
2R:15290928	FBgn0265194	-	0.42743
X:482434	FBgn0029524	+	0.426907
2R:6085281	FBgn0033062	-	0.426812
3R:20115077	FBgn0038773	+	0.42643
2L:2840239	FBgn0266881	-	0.425982
2R:15328232	FBgn0034011	-	0.425728
3R:24159475	FBgn0039157	-	0.425347
2R:22080206	FBgn0034691	+	0.425296
3L:21523628	FBgn0037094	+	0.425273
2L:16908124	FBgn0261671	+	0.424778
2R:21205815	FBgn0265191	+	0.424355
3L:17887791	FBgn0036768	+	0.423267
X:6759895	FBgn0029899	+	0.422584
X:1455749	FBgn0027795	-	0.422336
3L:20519216	FBgn0037007	-	0.422316
3R:4395729	FBgn0267661	+	0.421738
2L:20360813	FBgn0015803	+	0.421554
3L:16579651	FBgn0036640	-	0.421394
2L:6011985	FBgn0031762	-	0.421385
3R:19594099	FBgn0260003	+	0.42131
2R:15688764	FBgn0266708	-	0.420856
3L:21004977	FBgn0003415	-	0.420734
2R:13438927	FBgn0259221	-	0.420398
2R:16319349	FBgn0034113	-	0.420158
X:12649183	FBgn0030412	+	0.420107
2R:10110174	FBgn0003071	+	0.419951
3L:22914300	FBgn0037206	+	0.419864
3R:7864260	FBgn0037525	-	0.419753
X:22465523	FBgn0031187	+	0.419505
2L:16816720	FBgn0004797	+	0.419502
2R:14669519	FBgn0033955	+	0.419355
3L:11691039	FBgn0036192	-	0.419229
2R:12674990	FBgn0261625	-	0.419192
2R:12383205	FBgn0033724	+	0.4186
3R:15238256	FBgn0045035	-	0.417671
2R:7812733	FBgn0033226	+	0.417128
2L:4870718	FBgn0051660	+	0.416667
3R:16100780	FBgn0010379	+	0.416254
X:21102130	FBgn0031155	-	0.41623
3R:31579952	FBgn0043900	-	0.415873
2L:10247024	FBgn0024248	-	0.415627
3L:8450458	FBgn0010825	+	0.414268
3R:14369848	FBgn0024321	-	0.413992
X:15892361	FBgn0003392	+	0.413871
3R:18169122	FBgn0042693	+	0.413818
3L:7048703	FBgn0260660	+	0.413746
2L:10506542	FBgn0086347	-	0.413712
2R:11897108	FBgn0260959	-	0.413197
3R:6489716	FBgn0037448	+	0.413196
3L:16108851	FBgn0263603	-	0.412191
2R:15308841	FBgn0265194	-	0.411917
X:15859192	FBgn0065035	-	0.41191
Y:702600	FBgn0058064	+	0.411765
3L:7532614	FBgn0028582	+	0.411765
4:1230446	FBgn0027101	-	0.411161
3R:14244473	FBgn0262983	-	0.410729
3R:10754927	FBgn0037829	-	0.410603
2L:2038009	FBgn0003557	+	0.410508
2R:6879863	FBgn0033112	-	0.409642
3R:16150306	FBgn0038402	-	0.409152
2L:2300505	FBgn0051949	+	0.409077
2R:13823791	FBgn0000662	-	0.409
2L:6800650	FBgn0042189	-	0.408913
X:11389782	FBgn0001624	+	0.408735
3L:19952456	FBgn0053710	-	0.40859
3L:15106069	FBgn0266441	+	0.407624
3L:7366161	FBgn0035772	-	0.407277
2R:7321582	FBgn0033159	-	0.406604
X:18088365	FBgn0030890	-	0.406455
3R:21180929	FBgn0264357	+	0.406342
3R:21208634	FBgn0264357	+	0.406163
2R:19428545	FBgn0012051	+	0.406143
3R:20501638	FBgn0038797	-	0.406067
2L:10398741	FBgn0051716	+	0.406028
3L:8411428	FBgn0265102	-	0.405385
3L:4025846	FBgn0035484	-	0.405196
2L:291660	FBgn0031245	-	0.404637
2L:3318456	FBgn0031519	-	0.404444
X:10473425	FBgn0261710	-	0.404348
X:13370803	FBgn0030478	+	0.404161
3R:21878578	FBgn0053092	+	0.403533
2R:7917335	FBgn0015509	+	0.402935
2R:7443383	FBgn0033170	+	0.402878
2L:456730	FBgn0031257	+	0.402807
2R:14510464	FBgn0261823	+	0.401769
3L:21497595	FBgn0264554	+	0.400855
2L:67508	FBgn0067779	+	0.400712
3R:13700746	FBgn0002937	+	0.400573
3R:26870509	FBgn0026562	-	0.400555
2L:6066207	FBgn0031774	+	0.400075
3L:20800506	FBgn0037025	+	0.398648
X:21374741	FBgn0003423	+	0.398446
3L:1603250	FBgn0035239	+	0.398112
X:5666314	FBgn0028474	+	0.3975
3R:16569062	FBgn0259244	+	0.396754
2L:8218853	FBgn0032005	-	0.396641
3R:4450709	FBgn0051522	-	0.396349
2L:8506792	FBgn0032048	-	0.395982
2R:20269069	FBgn0034493	+	0.395942
2R:20274729	FBgn0034495	+	0.39594
3L:6087899	FBgn0035677	+	0.395543
3R:21887592	FBgn0038917	+	0.3952
X:3867938	FBgn0265575	-	0.395183
2L:94893	FBgn0031216	+	0.395075
3L:20836521	FBgn0037030	+	0.394869
X:7958977	FBgn0003656	-	0.394744
2R:9132590	FBgn0033382	+	0.393597
3R:20538544	FBgn0016917	-	0.393437
4:152131	FBgn0052006	+	0.393111
3L:19300970	FBgn0003089	-	0.39306
X:20202524	FBgn0283429	-	0.392709
3L:3328698	FBgn0035437	-	0.392688
2R:16138439	FBgn0001124	+	0.392578
3R:29250361	FBgn0263236	-	0.392576
3R:4242157	FBgn0037222	-	0.392481
2L:19171252	FBgn0010300	+	0.392446
3L:16791818	FBgn0036663	-	0.392126
2R:8090718	FBgn0028561	+	0.392059
3L:12341133	FBgn0036278	-	0.391983
2R:13980027	FBgn0033889	-	0.391977
X:1483131	FBgn0003517	-	0.391632
X:17860721	FBgn0030877	-	0.391561
2L:8200281	FBgn0031997	+	0.391478
2L:12103835	FBgn0027081	+	0.391248
X:11714239	FBgn0030328	-	0.391061
2R:22712095	FBgn0050275	+	0.391043
3R:16647757	FBgn0015019	+	0.390911
3R:19911860	FBgn0038747	+	0.390875
X:20141224	FBgn0085361	+	0.389861
X:17889124	FBgn0030880	+	0.388822
3L:16780421	FBgn0036661	+	0.388704
X:12648784	FBgn0030412	+	0.388646
3R:28831218	FBgn0024273	-	0.387973
2R:12044909	FBgn0024732	+	0.386588
3L:23150330	FBgn0266657	+	0.386296
2L:15257798	FBgn0045842	-	0.386253
X:11906785	FBgn0262686	-	0.386108
3R:24348661	FBgn0039186	-	0.385756
3L:20772964	FBgn0016696	+	0.385203
2L:14029654	FBgn0028872	-	0.384587
3L:20497426	FBgn0052425	+	0.384487
2R:13216158	FBgn0033809	-	0.384327
3L:4955825	FBgn0005775	-	0.384236
2R:10288012	FBgn0033504	+	0.383917
2R:5090642	FBgn0033005	+	0.383578
2R:9074460	FBgn0011746	+	0.383523
4:881842	FBgn0025726	-	0.383438
X:15321033	FBgn0004924	+	0.382793
X:13759807	FBgn0004047	+	0.382518
X:15982761	FBgn0030716	-	0.382464
2L:7473297	FBgn0260486	-	0.382448
3R:20927467	FBgn0038842	+	0.382322
3R:8668037	FBgn0037607	+	0.382233
X:5697225	FBgn0261927	+	0.38207
2L:12104383	FBgn0027081	+	0.38151
2R:17010052	FBgn0034180	-	0.381429
3R:16085809	FBgn0038398	+	0.381083
3R:25917273	FBgn0250757	+	0.380653
X:8084671	FBgn0029995	-	0.380181
3R:10365735	FBgn0020379	-	0.380132
X:15892252	FBgn0003392	+	0.379943
2R:6987689	FBgn0033122	+	0.379644
2R:15567828	FBgn0024754	-	0.379619
3R:27686466	FBgn0051055	-	0.379578
3R:22373014	FBgn0038952	+	0.379245
X:21380095	FBgn0003423	+	0.378943
4:884045	FBgn0025726	-	0.378704
2R:9889996	FBgn0050008	+	0.378066
2R:12700213	FBgn0033770	+	0.377987
X:14248159	FBgn0002873	+	0.377581
2R:24401834	FBgn0035001	-	0.376752
3L:14003416	FBgn0036398	+	0.374867
2L:22925108	FBgn0002566	+	0.374118
2R:24949867	FBgn0035086	+	0.374043
3R:10134064	FBgn0004889	-	0.373608
2R:15938114	FBgn0034051	-	0.373331
2R:16955678	FBgn0265174	+	0.37309
3L:16986681	FBgn0261547	+	0.372814
X:15299108	FBgn0261703	+	0.37279
3L:1314321	FBgn0035207	+	0.372536
X:15909530	FBgn0010315	-	0.372285
3L:20992161	FBgn0037042	+	0.372227
X:6368344	FBgn0029870	+	0.371597
X:759686	FBgn0040382	+	0.371519
3R:21130986	FBgn0038860	+	0.370609
2R:5853787	FBgn0085414	+	0.370541
X:16278548	FBgn0000536	+	0.370434
3R:21775740	FBgn0027575	-	0.370339
3L:11583267	FBgn0052086	-	0.370195
3L:11606535	FBgn0036180	-	0.370072
2R:23284849	FBgn0034841	+	0.369791
3L:1191172	FBgn0035187	-	0.369588
3R:4359968	FBgn0037238	+	0.369556
3R:28341460	FBgn0039581	+	0.369495
3R:30601416	FBgn0039790	-	0.369387
2R:21167171	FBgn0034598	-	0.369161
X:3474377	FBgn0029662	-	0.369116
3R:7224465	FBgn0037487	+	0.367858
2L:10303782	FBgn0005322	-	0.367645
2L:4476841	FBgn0011603	-	0.367041
3R:16569683	FBgn0259244	+	0.367034
2R:16338422	FBgn0010611	+	0.367026
3L:4069462	FBgn0052259	+	0.366828
3R:18009010	FBgn0263995	+	0.366545
2L:19181453	FBgn0032763	-	0.366423
2L:5165400	FBgn0261836	+	0.366213
3L:18667794	FBgn0260027	+	0.366189
2R:9826583	FBgn0033447	-	0.365517
3L:17002221	FBgn0036684	-	0.365464
3R:25719965	FBgn0051092	-	0.365402
2R:10149347	FBgn0033494	-	0.365357
X:18106505	FBgn0283471	-	0.365254
3L:11624261	FBgn0086254	-	0.364418
3L:351287	FBgn0261985	+	0.363698
2L:20875637	FBgn0032901	-	0.363443
2R:20266920	FBgn0034493	+	0.363351
2L:8031309	FBgn0044323	+	0.363152
3L:16581451	FBgn0036641	-	0.362821
2L:7473656	FBgn0260486	-	0.362688
2L:13369324	FBgn0051855	+	0.362385
2L:17415280	FBgn0011274	-	0.362054
3L:8992043	FBgn0016070	-	0.361937
3R:15196638	FBgn0260659	+	0.361915
4:193672	FBgn0039890	-	0.361703
3R:11778306	FBgn0265276	-	0.361542
3R:5577260	FBgn0023023	+	0.361418
3R:19403823	FBgn0038704	+	0.360692
2R:14232724	FBgn0261276	-	0.360559
3R:25638073	FBgn0039350	+	0.35965
2R:20633350	FBgn0034530	-	0.359623
3R:24943589	FBgn0029157	-	0.359127
2L:3714584	FBgn0031566	+	0.359036
3R:26981102	FBgn0039467	+	0.358915
3L:13413074	FBgn0260049	+	0.358805
3L:7370551	FBgn0082598	+	0.358652
2L:22042401	FBgn0051601	-	0.358446
3L:8396186	FBgn0035888	+	0.358109
3R:22356799	FBgn0038947	+	0.358045
3R:15993451	FBgn0003507	+	0.358027
2R:18744680	FBgn0034383	-	0.357955
2L:12912889	FBgn0040508	+	0.357857
2L:20875079	FBgn0032901	-	0.357473
3R:19403490	FBgn0038704	+	0.357143
X:16553780	FBgn0011742	-	0.356643
3L:5551127	FBgn0035612	-	0.356382
2R:10117900	FBgn0033486	+	0.356178
3L:21770445	FBgn0037130	-	0.356035
3L:17541967	FBgn0259174	+	0.355486
2L:1946254	FBgn0053673	-	0.35542
3L:22799940	FBgn0027339	-	0.355328
X:502937	FBgn0004648	+	0.35531
3L:17041693	FBgn0261872	-	0.355243
2R:23910824	FBgn0261794	+	0.355222
2R:24946333	FBgn0035085	+	0.355122
2L:17718915	FBgn0015609	-	0.354575
X:13298188	FBgn0030468	+	0.354433
2L:2750913	FBgn0250906	-	0.354139
X:18779846	FBgn0030955	+	0.354043
X:14580678	FBgn0030571	+	0.353841
2L:8735721	FBgn0003209	-	0.353772
3R:28926166	FBgn0039617	-	0.353718
3R:25776110	FBgn0039368	-	0.353687
3L:240176	FBgn0000541	-	0.353606
2R:20327394	FBgn0034504	+	0.353532
2L:21137514	FBgn0023388	-	0.353383
3R:10042791	FBgn0053208	-	0.35313
2R:13180989	FBgn0028991	-	0.353051
3R:13021643	FBgn0020496	+	0.352804
X:8101086	FBgn0029997	-	0.35225
2R:10356487	FBgn0261686	-	0.352211
X:15795486	FBgn0030693	-	0.351915
2R:10117869	FBgn0033486	+	0.351866
2L:12423322	FBgn0043841	-	0.351739
2L:10846963	FBgn0069354	-	0.351714
3R:4308455	FBgn0027930	+	0.351377
X:21374460	FBgn0003423	+	0.351278
2R:24611823	FBgn0035039	+	0.351198
X:17945218	FBgn0003380	-	0.350759
2R:5259225	FBgn0033015	+	0.350435
3L:8239136	FBgn0035861	-	0.350097
3R:23065537	FBgn0039048	-	0.350062
3L:21177943	FBgn0021760	+	0.349757
2L:6465550	FBgn0031816	-	0.349691
2R:22601947	FBgn0034742	-	0.349503
3L:1191464	FBgn0035187	-	0.349312
2L:7018148	FBgn0000053	-	0.348873
4:962348	FBgn0264822	+	0.348607
3L:3078188	FBgn0035397	+	0.348208
2L:21637787	FBgn0023416	+	0.348085
3L:151847	FBgn0263988	-	0.347918
2L:19508351	FBgn0032796	-	0.347826
3R:19899613	FBgn0038745	-	0.347583
3R:9446498	FBgn0261552	+	0.346877
X:15989437	FBgn0030719	-	0.346193
X:18094755	FBgn0030893	+	0.345569
2R:8922338	FBgn0033348	-	0.345497
2L:17384840	FBgn0020503	+	0.345496
3L:3165222	FBgn0052280	+	0.34547
2R:24515230	FBgn0284252	-	0.345409
2R:20880904	FBgn0034558	+	0.344709
3R:23189205	FBgn0262975	-	0.344581
3L:8239538	FBgn0035861	-	0.344421
X:10706014	FBgn0052677	+	0.34423
2L:8937406	FBgn0032075	+	0.344207
3L:12397055	FBgn0052104	-	0.343393
3R:26662991	FBgn0250908	-	0.343316
3R:26477149	FBgn0039431	-	0.342857
3R:22212022	FBgn0038934	+	0.342853
3R:22390203	FBgn0038957	+	0.340965
3L:16627501	FBgn0000017	-	0.340885
3L:9379083	FBgn0263492	+	0.340832
4:885759	FBgn0025726	-	0.340807
3R:23066650	FBgn0039048	-	0.340703
2L:20875045	FBgn0266316	+	0.340426
3R:13948999	FBgn0047199	+	0.340378
2L:817243	FBgn0031283	-	0.34013
2R:16580694	FBgn0016131	+	0.340011
X:5620478	FBgn0004687	-	0.339543
3L:10348231	FBgn0267668	+	0.338964
2R:7407137	FBgn0033166	-	0.338927
2R:20246127	FBgn0034489	-	0.338613
3R:18450234	FBgn0004652	-	0.338148
2R:13429788	FBgn0259221	-	0.338138
2R:21971245	FBgn0054029	-	0.337893
3R:20561300	FBgn0038803	+	0.337819
2L:147354	FBgn0259818	-	0.337503
4:212275	FBgn0024811	+	0.337379
3L:3226540	FBgn0035424	+	0.337351
2R:24638466	FBgn0035041	-	0.337276
3L:9144295	FBgn0263456	+	0.336864
2R:16226058	FBgn0034093	-	0.336717
3R:7181049	FBgn0002306	+	0.336337
3L:11980700	FBgn0264488	+	0.336279
3R:7137995	FBgn0037475	+	0.335875
2L:17402486	FBgn0020503	+	0.335456
2R:24059283	FBgn0034967	+	0.334666
2R:12917905	FBgn0010488	+	0.334278
2R:22716539	FBgn0050268	+	0.33406
2R:22698451	FBgn0005631	-	0.333902
2L:19364523	FBgn0032770	+	0.333833
2R:17494828	FBgn0050103	+	0.333372
2L:15057504	FBgn0000317	-	0.332973
X:13883235	FBgn0267033	-	0.332904
3R:15857329	FBgn0038376	-	0.3327
3L:9402209	FBgn0015218	-	0.332612
3L:1022677	FBgn0024277	-	0.332594
3L:18821250	FBgn0036815	+	0.332432
4:724492	FBgn0005666	+	0.332045
2R:17027340	FBgn0023172	+	0.332027
3R:13855364	FBgn0038186	-	0.332008
2R:23862260	FBgn0025790	-	0.331877
2R:10903860	FBgn0033572	+	0.331808
3R:24109589	FBgn0039149	+	0.331733
3L:3902854	FBgn0003943	-	0.331585
3L:1558322	FBgn0035232	-	0.331458
X:11887109	FBgn0030349	-	0.330801
2R:19487744	FBgn0034452	-	0.330575
2R:12592728	FBgn0022764	-	0.329979
2L:11533278	FBgn0261707	-	0.329462
3L:17556495	FBgn0025455	-	0.32894
3R:30576819	FBgn0082582	+	0.328338
X:15818519	FBgn0003345	+	0.328125
2R:11429519	FBgn0015872	-	0.328079
X:1236444	FBgn0261444	-	0.327542
2R:15560657	FBgn0034031	+	0.327483
3R:25070051	FBgn0039271	+	0.327323
X:19743999	FBgn0031066	-	0.326888
2R:13452027	FBgn0086757	+	0.326209
2L:19791763	FBgn0032821	-	0.325982
2R:12869008	FBgn0266633	+	0.325757
3R:30650175	FBgn0085462	+	0.325701
2R:14907024	FBgn0027596	-	0.325651
2R:5250728	FBgn0053554	-	0.325599
X:16278762	FBgn0000536	+	0.325417
2R:16121926	FBgn0010052	+	0.324786
3R:14290461	FBgn0285913	+	0.324626
2L:7687924	FBgn0040299	+	0.324552
2R:15204176	FBgn0033996	+	0.324113
2L:16451112	FBgn0020414	+	0.324052
2R:25168019	FBgn0054038	+	0.323599
X:20235807	FBgn0003654	-	0.323373
2L:5800043	FBgn0031738	-	0.323372
3R:18584587	FBgn0023083	+	0.323349
3R:8005019	FBgn0037536	+	0.32328
2L:13550421	FBgn0259984	+	0.322784
2L:19484511	FBgn0032787	-	0.322477
X:19697153	FBgn0010341	+	0.322425
3L:7352734	FBgn0019662	+	0.322375
2R:12996812	FBgn0265623	+	0.322149
X:2252723	FBgn0029608	-	0.321531
2R:13219087	FBgn0033809	-	0.321098
3R:10134441	FBgn0004889	-	0.320781
2R:6065071	FBgn0033058	+	0.32072
3R:22659050	FBgn0266418	+	0.320646
3R:5381321	FBgn0001311	-	0.32064
3L:20442470	FBgn0036993	+	0.320513
3R:28814007	FBgn0039600	+	0.319978
X:19736076	FBgn0031065	+	0.318407
2R:10891260	FBgn0050020	+	0.318202
4:1027006	FBgn0025741	-	0.318164
2R:22108850	FBgn0243516	-	0.317561
3L:16566933	FBgn0262842	+	0.317427
2R:23529008	FBgn0000241	-	0.31711
X:10873544	FBgn0030245	-	0.316889
3L:22878150	FBgn0044324	-	0.316667
3R:24875705	FBgn0039240	-	0.316601
2L:2287538	FBgn0261523	-	0.31644
X:15928173	FBgn0010240	+	0.315772
3L:22866035	FBgn0053170	+	0.315575
3L:1236778	FBgn0035192	+	0.315134
3R:19156465	FBgn0038683	-	0.314569
2L:17385496	FBgn0020503	+	0.314466
X:16632696	FBgn0266352	+	0.314161
X:1480860	FBgn0025381	+	0.314152
2R:14068844	FBgn0040752	-	0.313474
3R:14880044	FBgn0038268	+	0.31331
X:6372900	FBgn0003139	-	0.312682
2R:24068424	FBgn0034970	-	0.312488
2R:7489645	FBgn0259745	-	0.311913
2L:12165586	FBgn0051860	+	0.311847
2L:21635211	FBgn0023416	+	0.311767
3R:31219173	FBgn0039830	-	0.311521
X:2259720	FBgn0023524	-	0.311118
X:4319504	FBgn0266570	+	0.310593
X:16330707	FBgn0030742	-	0.310563
X:141314	FBgn0267029	-	0.310348
2L:6010964	FBgn0031762	-	0.310185
3L:15117096	FBgn0036480	+	0.310128
3R:23993277	FBgn0015795	+	0.310101
3R:24172733	FBgn0039161	+	0.309186
X:13371061	FBgn0030478	+	0.308738
X:5690158	FBgn0000394	+	0.308723
4:607436	FBgn0028996	-	0.308442
2L:21158901	FBgn0032923	+	0.308351
X:9080855	FBgn0030081	-	0.308216
2R:11864658	FBgn0260436	+	0.308188
2R:21282565	FBgn0034611	+	0.308006
3L:7584482	FBgn0035799	+	0.307916
2R:20471976	FBgn0086604	+	0.30769
2L:334258	FBgn0004611	+	0.307675
3L:21528965	FBgn0052442	-	0.307081
3L:5774847	FBgn0260936	+	0.306395
2R:5254466	FBgn0084008	+	0.306122
2L:3709474	FBgn0015376	-	0.306082
X:17711120	FBgn0261570	+	0.305974
3L:27267524	FBgn0028697	+	0.305893
3L:15013870	FBgn0036463	-	0.305663
3R:6343151	FBgn0037432	+	0.305537
3L:15074324	FBgn0086690	-	0.305353
3L:12001726	FBgn0036239	-	0.305037
3L:19793427	FBgn0266136	-	0.305024
3L:23095436	FBgn0024733	-	0.304877
3L:7709146	FBgn0261788	-	0.304698
3L:15144550	FBgn0036484	+	0.304695
3L:11205955	FBgn0036147	-	0.304651
3R:16274882	FBgn0250823	+	0.304639
3L:7164247	FBgn0265296	-	0.304348
4:363646	FBgn0039904	+	0.304326
3L:15605756	FBgn0036518	+	0.304109
X:15929172	FBgn0053180	-	0.303721
2L:18676237	FBgn0086681	-	0.303712
2R:11778841	FBgn0260007	+	0.303626
X:1820182	FBgn0029589	-	0.303603
3L:8906818	FBgn0266757	-	0.303541
2R:12509865	FBgn0033748	-	0.303446
2R:17361155	FBgn0265487	+	0.303262
2L:12912700	FBgn0040508	+	0.303098
4:160331	FBgn0053978	-	0.303092
2L:5413298	FBgn0016660	+	0.302922
4:1219596	FBgn0263112	+	0.302795
2R:15676545	FBgn0266636	+	0.302065
3L:5151769	FBgn0263831	-	0.301758
3R:31989330	FBgn0039886	+	0.301149
2L:4853017	FBgn0051660	+	0.300944
2R:19395864	FBgn0261439	-	0.300914
3R:13191804	FBgn0038125	+	0.300673
3L:7761278	FBgn0001208	+	0.300347
4:228930	FBgn0267734	-	0.299611
X:5764093	FBgn0013987	-	0.299317
3R:5585171	FBgn0037344	-	0.299241
3R:25915171	FBgn0250757	+	0.298998
X:11486166	FBgn0030306	+	0.298842
2R:12200427	FBgn0033699	-	0.298805
2L:18378853	FBgn0085200	+	0.298512
2L:1155745	FBgn0261458	-	0.29832
2L:1175174	FBgn0031318	+	0.298273
2R:12514343	FBgn0033749	-	0.29774
2R:2562626	FBgn0058263	-	0.297665
2R:9962661	FBgn0283510	+	0.297444
2L:5549077	FBgn0031717	+	0.297127
3R:8233563	FBgn0037554	+	0.297068
2R:16359903	FBgn0034121	+	0.296804
2R:8010913	FBgn0033250	-	0.2962
2L:19935528	FBgn0263873	+	0.296168
X:16004984	FBgn0003969	-	0.295388
2L:10231538	FBgn0032197	-	0.295355
2L:20825513	FBgn0032889	+	0.294802
2L:10775573	FBgn0051869	-	0.294763
3R:6365003	FBgn0261641	-	0.29441
3R:25334447	FBgn0039329	-	0.294356
X:6825420	FBgn0263968	+	0.294301
X:16687159	FBgn0259923	-	0.294211
3L:8506107	FBgn0262719	-	0.294095
3L:10194896	FBgn0000451	-	0.293966
3R:30598643	FBgn0051019	+	0.293851
X:15335288	FBgn0266349	-	0.293761
3L:1545655	FBgn0052313	-	0.293744
X:21117405	FBgn0031161	+	0.293463
3L:19979702	FBgn0036922	-	0.293226
3R:8563408	FBgn0265318	-	0.292276
3R:8562934	FBgn0265318	-	0.292218
X:11571505	FBgn0030311	+	0.292092
3L:2502390	FBgn0035348	-	0.292021
2R:12853322	FBgn0033777	-	0.291809
X:14266089	FBgn0030559	-	0.291667
2L:3328491	FBgn0053282	+	0.291667
2R:23401626	FBgn0034859	-	0.291667
3R:24221926	FBgn0026257	+	0.291218
3L:16587248	FBgn0052163	+	0.290769
X:21300150	FBgn0031170	-	0.290666
3L:22221985	FBgn0037153	+	0.29064
3L:2869940	FBgn0263392	-	0.290179
2L:8036894	FBgn0044323	+	0.290179
X:16696218	FBgn0030778	+	0.289809
3L:14076049	FBgn0285896	+	0.289716
3R:4453768	FBgn0263620	+	0.289603
3L:7144736	FBgn0259173	-	0.289578
2L:1501430	FBgn0264873	+	0.289266
2L:884441	FBgn0031292	-	0.288889
3L:20220060	FBgn0036952	-	0.288828
X:11792992	FBgn0000259	+	0.28843
2L:11112013	FBgn0032343	-	0.288374
X:1780826	FBgn0026086	+	0.287689
2L:3771785	FBgn0004893	+	0.287627
2R:7406646	FBgn0033166	-	0.287479
X:15805178	FBgn0003345	+	0.287269
2R:12630843	FBgn0033757	-	0.286884
2L:22844409	FBgn0041004	+	0.286646
3R:24820768	FBgn0039229	+	0.28655
3L:11179529	FBgn0036144	-	0.286281
X:2576385	FBgn0260753	+	0.286275
3R:8728625	FBgn0037620	-	0.286195
3R:17219337	FBgn0051262	-	0.285959
2R:4471038	FBgn0260798	-	0.285953
3L:21504553	FBgn0264561	-	0.284802
3R:5591831	FBgn0283535	+	0.284705
2R:22383195	FBgn0034723	+	0.284567
X:2332538	FBgn0044047	-	0.284464
3R:7150165	FBgn0250732	-	0.284171
3L:23150205	FBgn0266657	+	0.283834
X:16415130	FBgn0030748	+	0.283723
2R:22698965	FBgn0005631	-	0.283034
3L:5755626	FBgn0016756	+	0.28303
3R:26863050	FBgn0051072	-	0.282962
3L:317396	FBgn0284444	+	0.282832
3R:8360563	FBgn0037583	-	0.282723
3L:9402098	FBgn0015218	-	0.282629
3R:9768164	FBgn0024330	-	0.282308
2L:12096647	FBgn0028707	+	0.2821
3L:4257771	FBgn0035518	-	0.282082
3R:18310726	FBgn0038603	-	0.282029
2R:17686939	FBgn0034261	+	0.281951
X:19615106	FBgn0031038	+	0.281211

## Sheet: 6. ΔSmn 3'SS
Location	FBgn#	strand	Unused Index of 3'SS in ΔSmn
3L:11509259	FBgn0003378	-	245.09
3L:11512335	FBgn0003373	+	109.038
3R:31757469	FBgn0017448	-	84.2801
X:17446840	FBgn0030840	-	27.7338
3L:21666879	FBgn0037114	-	26.0765
2R:8592833	FBgn0262812	+	21.6485
2R:11414685	FBgn0040503	+	21.1473
2L:2370989	FBgn0031417	-	19.106
3L:12192180	FBgn0000594	+	18.3573
3R:10876899	FBgn0022359	+	18.337
2R:23381508	FBgn0034856	+	18.0743
3R:10877428	FBgn0022359	+	17.2025
2R:7057417	FBgn0033137	-	15.2094
3L:6131606	FBgn0042119	-	14.023
2R:12303495	FBgn0061197	-	13.1817
3R:19841726	FBgn0051459	+	12.9701
X:20209803	FBgn0283430	-	12.5314
3L:18299390	FBgn0036785	-	12.4303
3R:10877881	FBgn0022359	+	11.5116
2R:15227167	FBgn0265508	+	11.3186
3R:28264396	FBgn0262587	-	11.3129
2L:20924168	FBgn0053318	+	10.9889
2R:8434460	FBgn0002533	-	10.749
2L:6067809	FBgn0031775	-	10.1486
3R:10349667	FBgn0051406	+	9.7995
2L:22105068	FBgn0040519	-	9.34729
3L:9417037	FBgn0035988	-	8.53885
3R:20107779	FBgn0051206	-	8.44952
3L:22855739	FBgn0052459	-	8.39584
3L:20970446	FBgn0053287	-	8.35267
3L:15310957	FBgn0036493	+	8.17047
2L:2370521	FBgn0031417	-	7.81114
3R:6642083	FBgn0051286	+	7.64414
3L:17755574	FBgn0043025	-	7.45663
3L:2661382	FBgn0053233	+	7.43243
3R:10754148	FBgn0037829	-	7.4287
3L:7467477	FBgn0261536	+	7.39061
3R:10877701	FBgn0022359	+	7.35063
3R:27871678	FBgn0039552	-	7.17143
2R:13444343	FBgn0013765	-	7.14191
3L:21442502	FBgn0283479	-	6.87212
3R:19979106	FBgn0051213	+	6.65476
2L:11519171	FBgn0032364	+	6.55567
2L:21914749	FBgn0283728	-	6.55463
2L:10730439	FBgn0032291	+	6.52624
3L:17760400	FBgn0052181	+	6.39713
3L:7486597	FBgn0035789	+	6.38889
3R:10950873	FBgn0037857	+	6.31302
3R:10349795	FBgn0051406	+	6.22768
X:21618820	FBgn0052819	-	6.15426
3R:25917986	FBgn0250757	+	6.08093
2R:10246853	FBgn0033498	-	6.06482
3R:27913341	FBgn0267366	+	6.06013
2L:11788833	FBgn0032374	+	5.9263
3L:11199981	FBgn0036145	+	5.9184
2L:7476773	FBgn0031920	+	5.83586
X:21612728	FBgn0052820	-	5.73664
3L:17243813	FBgn0036703	+	5.72499
2L:2264096	FBgn0031407	+	5.66995
3R:14641963	FBgn0038248	-	5.61139
2L:6154896	FBgn0051639	-	5.47483
Y:3350011	FBgn0267417	+	5.33159
3R:25593532	FBgn0261287	-	5.243
3R:6630819	FBgn0037462	+	5.1756
3R:23927935	FBgn0264740	-	5.16116
2R:14933666	FBgn0040747	+	5.12712
3L:4004515	FBgn0035482	+	5.11712
3R:17382407	FBgn0262825	-	5.08844
2L:6805543	FBgn0031861	-	5.02525
2R:24186221	FBgn0259937	+	4.99997
2R:7001437	FBgn0261856	+	4.9995
3L:4145408	FBgn0052260	+	4.96241
3L:13024881	FBgn0266709	-	4.86313
2R:14669586	FBgn0033955	+	4.76
2R:13249332	FBgn0033818	-	4.67053
3R:25917220	FBgn0250757	+	4.57692
2R:10138391	FBgn0033490	+	4.55027
X:16085287	FBgn0030725	+	4.53115
3L:2662995	FBgn0053234	+	4.48262
3L:19955548	FBgn0259148	-	4.47189
2R:12257954	FBgn0033706	+	4.46737
X:18908276	FBgn0030976	+	4.34481
3L:2660193	FBgn0053233	+	4.33333
2L:10790415	FBgn0051870	+	4.24663
3R:5240579	FBgn0053293	-	4.21536
X:9267112	FBgn0052703	-	4.18519
3R:20107525	FBgn0051206	-	4.1451
2R:9842226	FBgn0266186	-	4.10822
2L:14616302	FBgn0000055	+	4.08361
3R:10753859	FBgn0037829	-	4.06725
2L:7884789	FBgn0031961	-	4.00037
2R:11779063	FBgn0260007	+	3.97214
2L:18443074	FBgn0261597	-	3.94357
3R:25309946	FBgn0051099	-	3.93957
2L:12165792	FBgn0051860	+	3.93371
3R:25917676	FBgn0250757	+	3.92955
X:19609462	FBgn0031037	+	3.89768
3L:9416876	FBgn0035988	-	3.77275
3L:2662327	FBgn0053234	+	3.75005
2L:17012613	FBgn0032624	-	3.74322
2L:2843708	FBgn0031469	-	3.66589
2R:13444107	FBgn0013765	-	3.6581
X:13828254	FBgn0030530	-	3.63673
3L:9102808	FBgn0011206	-	3.54551
2R:22711845	FBgn0050275	+	3.5354
3R:24754356	FBgn0000140	+	3.52614
3R:19841552	FBgn0051459	+	3.48983
3R:6630653	FBgn0037462	+	3.47368
2R:23602324	FBgn0262845	-	3.4434
3R:27235496	FBgn0051068	+	3.43869
2L:22043194	FBgn0051601	-	3.41274
X:10077369	FBgn0052685	-	3.38639
3R:21885333	FBgn0038915	-	3.36231
3L:2246653	FBgn0052301	+	3.33987
X:21309273	FBgn0031171	-	3.29538
2R:24295572	FBgn0034999	+	3.2599
3L:11200130	FBgn0036145	+	3.25531
2L:9372944	FBgn0264447	+	3.25085
3R:16203647	FBgn0051287	+	3.24201
3L:18763863	FBgn0001078	-	3.22622
2L:14352397	FBgn0262354	+	3.09445
3L:11991141	FBgn0036236	+	3.08445
3R:20046523	FBgn0064119	+	3.0469
3L:2660768	FBgn0053233	+	3.04054
2R:19945387	FBgn0261580	-	3.0244
2L:11853591	FBgn0261805	+	3.0243
2R:24123525	FBgn0264297	-	2.96862
X:15329931	FBgn0015926	+	2.96579
3R:8643506	FBgn0037601	-	2.94758
3R:6376382	FBgn0260766	+	2.94558
Y:3289701	FBgn0267411	+	2.94517
3R:4781966	FBgn0037276	-	2.92612
2R:19059595	FBgn0034416	+	2.88768
X:11919453	FBgn0262687	-	2.88254
3L:2662818	FBgn0053234	+	2.85148
3R:12387978	FBgn0053098	+	2.84799
2R:11861515	FBgn0085259	+	2.81113
3R:31590898	FBgn0039855	+	2.79332
3L:2662646	FBgn0053234	+	2.78491
2R:18665598	FBgn0053136	-	2.75698
2R:8082294	FBgn0025469	-	2.75657
2L:10979632	FBgn0041781	+	2.74768
3L:16705109	FBgn0036654	+	2.7476
2R:22140640	FBgn0029084	+	2.73175
2R:10645155	FBgn0033539	-	2.71819
3R:20046951	FBgn0064119	+	2.71774
X:9558262	FBgn0261835	-	2.70616
2R:7845200	FBgn0085390	-	2.69206
2R:23058543	FBgn0265188	+	2.67904
2L:1344569	FBgn0026141	+	2.66977
Y:3327916	FBgn0267492	+	2.66688
3L:1608133	FBgn0035240	+	2.66322
3L:7467723	FBgn0261536	+	2.65927
X:1709776	FBgn0025378	-	2.65524
X:9269711	FBgn0030120	-	2.64784
3L:6738099	FBgn0261934	-	2.64656
3R:12387704	FBgn0053098	+	2.64348
3R:30694348	FBgn0039796	-	2.63984
3L:25844171	FBgn0266692	+	2.63843
2R:22091057	FBgn0265046	-	2.63632
2R:6879491	FBgn0033112	-	2.60565
3R:17695314	FBgn0261885	-	2.58934
X:8876060	FBgn0011661	-	2.56702
2L:10298192	FBgn0266303	+	2.56405
2R:7057174	FBgn0033137	-	2.56362
2L:6656934	FBgn0051636	-	2.56031
2R:21584386	FBgn0050222	+	2.52959
2R:10050621	FBgn0265342	+	2.52411
2R:15423444	FBgn0050472	-	2.49261
3L:2368426	FBgn0035333	-	2.45207
3R:5522712	FBgn0264427	-	2.43221
2L:17453514	FBgn0032637	+	2.42765
3R:24808141	FBgn0039228	+	2.42422
2R:9588331	FBgn0261016	-	2.4173
3L:3620813	FBgn0040694	-	2.41158
3L:19695043	FBgn0261341	-	2.39587
2R:10354105	FBgn0283625	+	2.38731
X:13834207	FBgn0052626	-	2.37179
2R:8711295	FBgn0033326	-	2.35766
X:18485580	FBgn0030926	-	2.34461
3R:10814718	FBgn0037837	-	2.34328
3L:317719	FBgn0284444	+	2.34271
2L:21173898	FBgn0051627	+	2.34258
3L:17761898	FBgn0052181	+	2.3294
3R:5761243	FBgn0027608	-	2.314
3R:15173064	FBgn0038294	-	2.31387
2R:8707861	FBgn0033324	-	2.30884
X:20186687	FBgn0053496	-	2.30568
2L:3292113	FBgn0031515	-	2.29294
3L:7068407	FBgn0052391	-	2.28462
3L:5814867	FBgn0003984	-	2.2562
3R:18255192	FBgn0263738	-	2.25544
3L:20266011	FBgn0264468	-	2.25498
X:11992355	FBgn0030359	-	2.2399
2R:17070677	FBgn0050460	-	2.23964
2R:19946525	FBgn0261581	-	2.2392
2L:18710440	FBgn0032705	+	2.23625
3R:27236059	FBgn0051068	+	2.22619
2R:7244516	FBgn0026602	-	2.22533
2L:2287620	FBgn0261523	-	2.2227
X:2042216	FBgn0025632	+	2.22064
2L:16549647	FBgn0032588	-	2.21871
2L:11103410	FBgn0032341	-	2.21696
3R:6110466	FBgn0046876	-	2.21177
3R:26360563	FBgn0053970	+	2.20575
2L:19106166	FBgn0002023	-	2.20195
3R:20016825	FBgn0270925	+	2.19523
2L:12404178	FBgn0043841	-	2.19113
2R:12365197	FBgn0053013	+	2.18973
3L:1554077	FBgn0035231	+	2.1886
2L:6663375	FBgn0031844	-	2.18184
2L:3292302	FBgn0031515	-	2.17517
3L:7901454	FBgn0003041	-	2.16764
2L:20724912	FBgn0032878	-	2.16517
2L:20473217	FBgn0262878	-	2.16304
3R:16430997	FBgn0051279	+	2.13998
2L:15895868	FBgn0051735	+	2.13016
2L:14547813	FBgn0250844	-	2.12979
3R:21889664	FBgn0264426	+	2.12162
4:8676	FBgn0052011	-	2.10723
2R:12047975	FBgn0024732	+	2.09881
3R:27961215	FBgn0051054	+	2.09247
3R:4960974	FBgn0250839	-	2.09212
2R:10048998	FBgn0040773	+	2.08207
X:16709358	FBgn0030778	+	2.08191
3L:151791	FBgn0263988	-	2.07038
2R:22712416	FBgn0050275	+	2.06643
3R:5814938	FBgn0261561	+	2.05055
3R:23928780	FBgn0264740	-	2.02216
3L:20465541	FBgn0261832	-	2.01812
3L:21573189	FBgn0052438	+	2.0112
2L:16339195	FBgn0259151	-	2.0024
X:5305255	FBgn0029750	-	1.99321
3L:13387611	FBgn0036353	-	1.99298
3L:11990916	FBgn0036236	+	1.9761
3R:30696205	FBgn0000274	-	1.97457
2L:14810872	FBgn0053309	+	1.96242
X:15836281	FBgn0052582	+	1.96169
3R:6654988	FBgn0010355	+	1.9576
2R:14669267	FBgn0033955	+	1.95395
3L:8985668	FBgn0263199	-	1.95304
X:20390191	FBgn0031104	-	1.94192
2R:21951843	FBgn0034670	+	1.93719
2L:10191185	FBgn0051874	-	1.93582
2L:9372177	FBgn0264447	+	1.93171
X:18071336	FBgn0283476	+	1.92008
3R:10250927	FBgn0261928	+	1.9182
2L:10581441	FBgn0085190	-	1.91258
2R:18616196	FBgn0034363	+	1.90282
X:17282903	FBgn0030838	+	1.89321
3L:3155957	FBgn0263108	+	1.88078
3R:24622275	FBgn0263490	+	1.87856
3R:20042934	FBgn0064119	+	1.87693
X:13617369	FBgn0030503	+	1.87121
2R:13408314	FBgn0033836	-	1.87034
3L:8342965	FBgn0011762	+	1.86221
3R:25291055	FBgn0039316	+	1.85874
2R:11864371	FBgn0260436	+	1.85621
3L:17889330	FBgn0036768	+	1.84697
3R:29486240	FBgn0039663	-	1.84422
3L:21925179	FBgn0262737	+	1.8395
2R:5362886	FBgn0033021	-	1.82711
3R:28671286	FBgn0039593	+	1.82537
3L:23037637	FBgn0262509	+	1.82153
2L:12924343	FBgn0040510	+	1.82092
2R:23599695	FBgn0260761	-	1.81912
3R:13637079	FBgn0263396	-	1.81642
3R:12388297	FBgn0053098	+	1.81474
X:12411311	FBgn0052652	-	1.81399
2L:6800316	FBgn0042189	-	1.80837
3R:26256624	FBgn0000064	-	1.80676
2L:5212663	FBgn0031690	-	1.80276
2R:24602968	FBgn0035034	+	1.79226
3R:9335496	FBgn0037680	+	1.78748
4:21948	FBgn0052010	-	1.77785
3L:16105975	FBgn0262987	+	1.77419
X:10204556	FBgn0052690	+	1.7634
3R:21096183	FBgn0038853	-	1.76151
2R:22714448	FBgn0050268	+	1.7563
3R:18427167	FBgn0004652	-	1.75
2R:10904157	FBgn0033572	+	1.7471
X:12411992	FBgn0052652	-	1.72397
3R:12992796	FBgn0041710	-	1.71781
3L:4189675	FBgn0003710	+	1.71429
X:2051794	FBgn0025632	+	1.71322
2R:24123312	FBgn0264297	-	1.68711
3R:30800964	FBgn0011739	-	1.6848
2L:2652063	FBgn0053125	-	1.67546
2L:8631026	FBgn0011259	+	1.66667
2L:12924543	FBgn0040510	+	1.65805
2R:8592495	FBgn0262812	+	1.65679
X:894589	FBgn0029539	+	1.65369
3L:21566087	FBgn0037101	+	1.65069
2R:18616440	FBgn0034363	+	1.65059
2L:1708678	FBgn0031356	-	1.64838
3R:30038529	FBgn0001281	-	1.64766
3R:20986146	FBgn0013995	+	1.64287
2R:16418965	FBgn0029153	-	1.64084
2R:11687417	FBgn0040491	+	1.63497
X:20413963	FBgn0040651	-	1.63073
3L:8896633	FBgn0035934	-	1.63058
2R:19945534	FBgn0261580	-	1.62809
2L:19429401	FBgn0032780	+	1.62364
3L:7584751	FBgn0035799	+	1.62127
3L:12541378	FBgn0036302	-	1.61473
2R:18102373	FBgn0034301	-	1.61073
2L:7786425	FBgn0031948	-	1.60789
2L:11948104	FBgn0032385	+	1.60176
2L:6777656	FBgn0031858	+	1.58974
X:5787638	FBgn0261610	+	1.58847
3R:13760685	FBgn0085412	+	1.5864
3R:27686569	FBgn0051055	-	1.57805
2R:15953221	FBgn0265045	-	1.57701
3L:3516528	FBgn0005640	+	1.57679
2R:8347500	FBgn0261588	+	1.56153
X:5951044	FBgn0052755	+	1.5514
3L:1749720	FBgn0035267	+	1.54756
3L:6200731	FBgn0035693	+	1.54482
3L:8603856	FBgn0017429	-	1.53809
3R:26235655	FBgn0267730	+	1.51881
3R:32039397	FBgn0039887	+	1.50843
3R:10303309	FBgn0262617	+	1.50016
2L:8359845	FBgn0032026	-	1.49735
3R:9257167	FBgn0037668	-	1.49728
3L:265642	FBgn0085292	-	1.49075
2L:21087969	FBgn0053508	-	1.49016
3L:7760983	FBgn0001208	+	1.48974
3R:27235914	FBgn0051068	+	1.48889
X:15778516	FBgn0263747	+	1.47603
X:17208713	FBgn0052563	+	1.47589
2R:24124650	FBgn0264297	-	1.47336
X:8225078	FBgn0261873	+	1.47288
3R:11971893	FBgn0037970	+	1.47096
2R:22764106	FBgn0034776	+	1.46965
2R:7334400	FBgn0266622	+	1.46825
3L:1246488	FBgn0052318	-	1.46564
2R:13248811	FBgn0002789	+	1.4649
2L:855686	FBgn0031288	+	1.46339
2R:23357892	FBgn0034850	+	1.46267
2L:3373692	FBgn0031528	-	1.45906
3L:4433304	FBgn0000038	+	1.45539
X:15977154	FBgn0261834	+	1.45364
2L:12400814	FBgn0041195	+	1.45246
2L:16703097	FBgn0263745	-	1.45165
X:17068305	FBgn0262487	-	1.45148
3R:9681912	FBgn0037730	-	1.45086
3L:26354625	FBgn0260997	-	1.44643
3R:19841127	FBgn0051459	+	1.44389
3R:13042321	FBgn0038114	+	1.44268
2L:5212797	FBgn0031690	-	1.441
2L:14333243	FBgn0261529	+	1.4374
3R:7094470	FBgn0040670	+	1.43089
X:16696496	FBgn0030778	+	1.42636
2L:10472216	FBgn0051719	-	1.42478
2R:8592641	FBgn0262812	+	1.42426
Y:3293966	FBgn0267412	+	1.41856
3R:23093500	FBgn0039049	+	1.41379
3R:27233682	FBgn0051064	-	1.40478
3L:2951441	FBgn0052846	-	1.40312
3L:16679474	FBgn0063485	-	1.39584
2R:6213328	FBgn0021847	-	1.39472
3L:14031660	FBgn0036402	+	1.39002
3R:21075810	FBgn0038851	+	1.37736
2R:11864709	FBgn0260436	+	1.37647
X:17857677	FBgn0264713	-	1.37261
3R:27262161	FBgn0010328	-	1.36215
2R:6987637	FBgn0033122	+	1.36188
2L:1110479	FBgn0031301	+	1.36049
X:19331643	FBgn0086778	-	1.35417
X:811690	FBgn0264449	-	1.35356
3R:22383204	FBgn0263048	+	1.34871
3R:6008307	FBgn0003261	-	1.34579
3L:14218344	FBgn0036415	+	1.33618
2R:16768541	FBgn0034156	+	1.33492
2R:9400069	FBgn0053774	-	1.33481
2R:21088337	FBgn0003748	+	1.33311
2R:17037738	FBgn0266637	-	1.32969
2L:18388381	FBgn0000636	+	1.32666
2R:9959701	FBgn0283510	+	1.32375
3L:3654640	FBgn0035455	-	1.32199
3L:20220236	FBgn0036952	-	1.32156
3L:11098091	FBgn0083068	+	1.32108
3R:20970882	FBgn0002921	+	1.3206
3R:25219492	FBgn0051103	+	1.31588
3L:8405536	FBgn0035890	+	1.31308
2R:8922280	FBgn0033348	-	1.307
2L:2309703	FBgn0031413	-	1.30479
X:635309	FBgn0020381	-	1.30458
3R:7392015	FBgn0261502	+	1.30108
2L:18154145	FBgn0032668	+	1.2986
2R:20548961	FBgn0034517	-	1.29771
3L:19598257	FBgn0005386	-	1.29771
3R:25324411	FBgn0045761	-	1.29513
3R:20043102	FBgn0064119	+	1.29288
2R:16122096	FBgn0010052	+	1.29032
3R:20027187	FBgn0038765	-	1.28774
X:11374268	FBgn0001624	+	1.28614
2L:16898378	FBgn0051805	-	1.2846
3R:6122772	FBgn0037402	+	1.27875
3R:7421432	FBgn0037502	+	1.27622
2R:16086294	FBgn0034072	-	1.27444
2L:12035193	FBgn0042126	+	1.27414
3L:17001645	FBgn0036684	-	1.27116
3R:5644271	FBgn0027951	-	1.27095
3R:30705990	FBgn0051010	-	1.27009
3R:24254449	FBgn0011225	-	1.26735
3R:6123237	FBgn0037402	+	1.26424
3R:24129317	FBgn0039153	-	1.26228
X:2327779	FBgn0040391	+	1.26016
2R:12027158	FBgn0259985	-	1.25941
3L:11201695	FBgn0036146	+	1.25765
3R:9767879	FBgn0024330	-	1.25299
3R:16298830	FBgn0250823	+	1.25191
X:10618997	FBgn0263072	-	1.25138
2L:21914967	FBgn0283728	-	1.2512
2R:16767236	FBgn0034156	+	1.2507
2R:15230307	FBgn0265508	+	1.24996
2L:19564327	FBgn0032809	+	1.24957
3R:30645224	FBgn0051013	-	1.24841
3L:6333093	FBgn0035699	-	1.24549
X:12091569	FBgn0040859	+	1.24036
3R:30883072	FBgn0039809	-	1.23887
3R:25593082	FBgn0261287	-	1.23326
X:11913447	FBgn0250871	-	1.23041
2R:22933319	FBgn0034800	-	1.22919
2L:11803675	FBgn0020309	-	1.2223
3R:28517244	FBgn0013813	+	1.2202
2L:7646011	FBgn0264087	-	1.21713
3R:18011096	FBgn0263995	+	1.21643
2R:16312714	FBgn0085428	+	1.21366
2L:4434114	FBgn0085207	+	1.21168
3R:18174539	FBgn0042693	+	1.20701
3L:7325089	FBgn0035762	+	1.204
2L:5553333	FBgn0031720	-	1.20347
2L:17520364	FBgn0013810	+	1.20333
2R:5760114	FBgn0033038	-	1.19359
3R:12992763	FBgn0041710	-	1.19342
3R:8248711	FBgn0040528	+	1.19191
3R:15833284	FBgn0263023	-	1.18847
2R:24673317	FBgn0035049	-	1.18531
2R:6981910	FBgn0050156	-	1.18171
3R:4797698	FBgn0260794	-	1.17923
3R:31727131	FBgn0003870	+	1.1746
3L:23026307	FBgn0262509	+	1.17074
2R:23905818	FBgn0267588	+	1.16966
3R:15746105	FBgn0038355	+	1.16045
2L:5040119	FBgn0260451	+	1.15921
3R:13258426	FBgn0000024	-	1.1584
2R:6981686	FBgn0050156	-	1.15532
2R:9997221	FBgn0022382	-	1.15368
3R:6641621	FBgn0051286	+	1.14807
3R:10041999	FBgn0053208	-	1.14773
2L:11791213	FBgn0032376	-	1.14309
2L:2842809	FBgn0031469	-	1.14174
2R:22653164	FBgn0034756	-	1.14093
3L:9380567	FBgn0263492	+	1.14092
3L:1616819	FBgn0035240	+	1.14036
3R:29695552	FBgn0039683	+	1.13896
X:4316687	FBgn0002707	-	1.1388
3R:7202997	FBgn0037483	+	1.1388
2L:16771941	FBgn0264695	+	1.13727
X:5950703	FBgn0052755	+	1.13361
3R:10396696	FBgn0259938	+	1.13152
X:10618610	FBgn0263072	-	1.12875
2R:21147971	FBgn0034595	-	1.12707
2L:22043467	FBgn0051601	-	1.12394
3R:24857312	FBgn0039235	-	1.12233
3L:9084485	FBgn0023479	+	1.1216
2L:16791763	FBgn0032603	+	1.11935
3L:21694568	FBgn0052447	-	1.11621
2L:15737965	FBgn0010382	-	1.11525
3L:3057944	FBgn0266918	-	1.11308
2L:6735783	FBgn0031853	+	1.11236
3R:20814772	FBgn0038827	-	1.1087
3R:20047139	FBgn0064119	+	1.10805
2L:13547162	FBgn0023407	-	1.10791
2R:17205308	FBgn0262882	+	1.10582
3R:11558425	FBgn0037911	+	1.10272
Y:3285354	FBgn0267490	+	1.0957
2L:11828908	FBgn0000588	-	1.0913
2L:6927980	FBgn0004838	+	1.0863
3R:21886035	FBgn0038916	-	1.08287
3R:11694022	FBgn0037937	-	1.08038
2L:9436928	FBgn0085211	+	1.08025
2L:1368214	FBgn0031337	+	1.08023
3R:20047795	FBgn0064119	+	1.07845
X:15745170	FBgn0030680	-	1.07728
3R:12041444	FBgn0037986	+	1.07646
3R:23991256	FBgn0039137	-	1.07599
2R:16176675	FBgn0034085	-	1.07575
3L:11795857	FBgn0004381	+	1.07439
2R:12487266	FBgn0085263	-	1.07264
3L:9130609	FBgn0011206	-	1.07143
2R:15423625	FBgn0050472	-	1.06643
2R:8731964	FBgn0086784	-	1.06627
3R:30644979	FBgn0051013	-	1.06541
3R:18598873	FBgn0038630	+	1.06502
2R:12686969	FBgn0033767	+	1.06264
3R:31058643	FBgn0002413	-	1.0624
2R:7321650	FBgn0033159	-	1.06086
2L:7712482	FBgn0267326	+	1.05839
3L:22774737	FBgn0052451	+	1.05829
2R:24474446	FBgn0035008	+	1.05627
3L:22717974	FBgn0052452	+	1.05571
3L:4154459	FBgn0259986	-	1.05381
2L:3867068	FBgn0031574	+	1.0489
3R:28669342	FBgn0053346	+	1.04731
X:10241737	FBgn0263220	-	1.04558
X:19573465	FBgn0031030	-	1.0438
2L:12729184	FBgn0032456	+	1.04356
2L:19945269	FBgn0263873	+	1.04156
2L:18153688	FBgn0032668	+	1.03993
3R:25620045	FBgn0039347	+	1.03832
3R:13632174	FBgn0038163	+	1.03805
2R:10903944	FBgn0033572	+	1.036
3R:7276034	FBgn0267337	-	1.03474
2L:22354465	FBgn0039972	+	1.03071
X:15351959	FBgn0000028	-	1.02836
2R:22060195	FBgn0034684	-	1.0283
3L:21560473	FBgn0037100	-	1.02664
2R:24946218	FBgn0035085	+	1.02159
3L:11880727	FBgn0036218	+	1.02155
3L:13466889	FBgn0036369	-	1.02143
2L:10702806	FBgn0024740	-	1.01991
3R:16267512	FBgn0020399	+	1.01936
2R:23284911	FBgn0034841	+	1.01584
3L:2653969	FBgn0259199	+	1.01386
2L:3465919	FBgn0005616	-	1.01333
3L:13508875	FBgn0036374	+	1.01268
3R:15791879	FBgn0000246	-	1.01179
3R:4241699	FBgn0037222	-	1.00892
3R:29230324	FBgn0028476	+	1.0074
3L:8477319	FBgn0262719	-	1.00535
X:10227348	FBgn0085437	+	1.00397
X:21146604	FBgn0266647	-	0.998839
3R:7195615	FBgn0086372	+	0.997867
2L:8102597	FBgn0261822	+	0.995613
3R:19403892	FBgn0038704	+	0.994979
2L:18391051	FBgn0000636	+	0.994167
2R:6744837	FBgn0028579	+	0.993757
3L:27267513	FBgn0028697	+	0.992575
2L:14277461	FBgn0052971	+	0.991779
2L:19553969	FBgn0041180	+	0.988251
X:19525178	FBgn0261573	+	0.987815
2L:12713376	FBgn0032455	-	0.986867
2R:23599821	FBgn0260761	-	0.986172
2L:20060725	FBgn0014127	-	0.983159
3R:8249954	FBgn0040528	+	0.982703
X:19736995	FBgn0031065	+	0.982064
X:19612964	FBgn0031038	+	0.980873
3L:9893655	FBgn0036056	-	0.97893
3L:20935516	FBgn0011591	-	0.977474
3L:300894	FBgn0264707	+	0.977108
X:15072968	FBgn0030608	-	0.975827
2R:11308155	FBgn0033616	+	0.975369
X:7102710	FBgn0029936	-	0.973001
3L:8480685	FBgn0262719	-	0.971487
2R:9533801	FBgn0259246	+	0.968641
2L:21142013	FBgn0023388	-	0.96864
2L:8041758	FBgn0031979	+	0.966544
2R:22084991	FBgn0034691	+	0.966206
X:16679769	FBgn0261245	+	0.966016
2R:21206876	FBgn0265191	+	0.963933
2L:10966622	FBgn0053129	-	0.963889
2L:8476251	FBgn0262029	+	0.963537
X:17095412	FBgn0030816	+	0.963532
2L:9815913	FBgn0032151	-	0.962672
2R:9893841	FBgn0285892	+	0.962384
3L:19693572	FBgn0261341	-	0.961774
X:2058266	FBgn0025625	-	0.960069
3R:25917100	FBgn0250757	+	0.957066
3R:24229071	FBgn0002863	+	0.954511
2L:21130004	FBgn0040297	+	0.954147
2R:7844973	FBgn0085390	-	0.953917
3L:19296350	FBgn0028380	+	0.951665
2R:12153644	FBgn0033687	+	0.950919
2R:9788667	FBgn0265106	+	0.949949
3L:13443299	FBgn0036365	+	0.94945
3L:19976090	FBgn0004852	+	0.949198
X:10876000	FBgn0030245	-	0.948055
2R:9243038	FBgn0033397	+	0.947612
3R:20016821	FBgn0270925	+	0.94758
2L:11800323	FBgn0020309	-	0.946599
3R:8221919	FBgn0037553	+	0.945002
3R:8835511	FBgn0262614	-	0.943677
X:16278693	FBgn0000536	+	0.943471
X:11387985	FBgn0001624	+	0.942903
3L:13922076	FBgn0026376	-	0.941726
2R:23138982	FBgn0050192	+	0.941607
3L:11200397	FBgn0036145	+	0.940443
3R:12061126	FBgn0037988	-	0.939514
2L:22182737	FBgn0032981	+	0.932658
3R:5370485	FBgn0085306	+	0.929473
3R:21111654	FBgn0015790	+	0.921074
2L:8244733	FBgn0032010	-	0.920741
2R:17523572	FBgn0263197	-	0.920058
2R:19662649	FBgn0034464	+	0.91602
2R:22708151	FBgn0050275	+	0.915922
2L:19073016	FBgn0032753	-	0.915109
X:15927380	FBgn0010240	+	0.914839
2R:13208252	FBgn0033806	+	0.912295
3L:983833	FBgn0264574	+	0.910581
3L:10687075	FBgn0010762	+	0.910256
X:19155002	FBgn0261461	-	0.90953
2R:24984503	FBgn0010435	-	0.908669
3L:20255897	FBgn0265959	+	0.908522
2R:17914786	FBgn0011589	+	0.907937
2L:15257587	FBgn0045842	-	0.907326
2R:7666145	FBgn0033205	+	0.906802
3R:27263452	FBgn0010328	-	0.906481
3L:3506074	FBgn0259224	+	0.90592
3L:3334708	FBgn0035440	-	0.904904
3L:19952392	FBgn0053710	-	0.902912
2R:19159782	FBgn0000578	+	0.901287
2R:17068216	FBgn0050460	-	0.898874
2L:20815075	FBgn0053322	-	0.892654
3L:16136195	FBgn0036574	+	0.890564
3L:19955192	FBgn0259148	-	0.890217
2L:8317781	FBgn0262598	-	0.889032
2L:2385416	FBgn0031423	-	0.889017
2R:16321514	FBgn0050096	-	0.883531
3R:16085706	FBgn0038398	+	0.881087
X:573852	FBgn0000108	+	0.880981
3R:10299001	FBgn0262617	+	0.879697
X:9159139	FBgn0040467	+	0.876951
X:8512430	FBgn0053181	+	0.874333
3R:31975603	FBgn0011224	-	0.873555
3R:22630607	FBgn0020278	-	0.872853
2L:20876617	FBgn0032901	-	0.87186
2R:20872539	FBgn0050295	+	0.871543
2R:7795473	FBgn0002891	+	0.869906
2R:22652845	FBgn0034756	-	0.869529
3L:7130971	FBgn0250836	+	0.86632
X:10598315	FBgn0030217	+	0.865769
2L:8227151	FBgn0032006	-	0.863347
X:19506292	FBgn0027621	+	0.861508
3R:13158203	FBgn0038118	+	0.859784
2R:21142835	FBgn0034592	+	0.859501
2R:20897374	FBgn0262690	+	0.854894
2R:7626490	FBgn0263077	+	0.853455
3R:13698860	FBgn0028487	-	0.853399
2R:19237339	FBgn0010434	+	0.853344
2L:20825271	FBgn0032889	+	0.853213
2L:17531634	FBgn0032649	-	0.852638
2L:148038	FBgn0259818	-	0.852092
3R:26989689	FBgn0051076	-	0.849552
X:15783526	FBgn0030691	-	0.848374
3R:27465087	FBgn0039518	+	0.848214
3R:20805946	FBgn0038826	+	0.845636
3L:15108615	FBgn0266441	+	0.845462
3R:15139774	FBgn0267160	-	0.842079
3L:2653717	FBgn0259199	+	0.841282
2R:14240210	FBgn0033916	+	0.838949
3R:9008963	FBgn0037654	+	0.838765
3R:21868314	FBgn0067317	+	0.836699
2L:3468898	FBgn0031540	-	0.835385
X:12731819	FBgn0265523	-	0.833505
3R:12627576	FBgn0005671	-	0.833249
X:20235951	FBgn0003654	-	0.83227
3L:15473643	FBgn0036496	-	0.831299
2L:17404729	FBgn0020503	+	0.829602
3L:9735993	FBgn0259163	-	0.826633
2R:22380851	FBgn0025878	+	0.826337
3R:18178605	FBgn0042693	+	0.824747
3L:7492559	FBgn0035790	+	0.824713
3L:6947970	FBgn0035719	+	0.824379
3L:16089709	FBgn0036565	-	0.824235
3L:21770155	FBgn0037133	+	0.821331
2L:21646594	FBgn0023416	+	0.820492
X:2065892	FBgn0029596	-	0.819274
2L:738838	FBgn0026438	-	0.817918
3R:7180013	FBgn0002306	+	0.8166
3R:5556258	FBgn0037338	+	0.814781
3L:17759967	FBgn0052181	+	0.814734
2R:9895545	FBgn0285892	+	0.811879
3R:19656373	FBgn0038725	-	0.811111
3R:22605817	FBgn0051158	+	0.811025
3R:18598913	FBgn0038630	+	0.809538
3L:222217	FBgn0035113	-	0.806884
2L:8401772	FBgn0001084	-	0.805958
3L:21572390	FBgn0052438	+	0.805785
3R:11952181	FBgn0051211	+	0.805722
2L:21131230	FBgn0040297	+	0.804907
3L:10348192	FBgn0267668	+	0.803571
3R:20968391	FBgn0002921	+	0.802122
X:15927950	FBgn0010240	+	0.800897
3L:1040355	FBgn0004870	-	0.8
2R:15688714	FBgn0266708	-	0.799219
3R:12856606	FBgn0038088	-	0.798556
X:15465730	FBgn0030640	+	0.79776
X:16652078	FBgn0052573	+	0.797528
2L:15958185	FBgn0028856	+	0.797396
2R:9084420	FBgn0033371	+	0.797279
2R:13212012	FBgn0050058	-	0.794878
X:15929085	FBgn0053180	-	0.793557
2R:23904662	FBgn0034928	+	0.792686
3R:23121336	FBgn0039056	+	0.792684
2R:13438824	FBgn0259221	-	0.787844
X:1013939	FBgn0003638	+	0.787274
X:11678271	FBgn0030323	-	0.78682
X:4798042	FBgn0029728	-	0.785965
2L:5547232	FBgn0031717	+	0.784008
3L:15095273	FBgn0027088	+	0.783022
3R:7079456	FBgn0010774	-	0.782343
X:10834698	FBgn0003321	-	0.782272
2L:10978879	FBgn0041781	+	0.781623
3R:27235917	FBgn0051068	+	0.7816
3L:11199824	FBgn0036145	+	0.780343
2R:13249498	FBgn0033818	-	0.77975
2L:11828372	FBgn0000588	-	0.779542
2L:20814919	FBgn0053322	-	0.779384
3L:6202958	FBgn0035693	+	0.776575
2L:8735201	FBgn0003209	-	0.776381
3L:2241103	FBgn0040507	+	0.77483
3L:19446311	FBgn0053062	-	0.774202
3R:9355972	FBgn0263750	+	0.772504
3R:9695929	FBgn0051352	-	0.771451
3R:21130476	FBgn0038860	+	0.769857
2R:12514262	FBgn0033749	-	0.769215
3L:22304530	FBgn0004449	-	0.768958
3L:10642048	FBgn0036093	+	0.76647
2L:7803044	FBgn0031952	-	0.7656
2R:14866052	FBgn0264962	-	0.764896
3R:15236903	FBgn0045035	-	0.763141
2L:5580911	FBgn0031722	-	0.762214
2R:22710699	FBgn0050275	+	0.760802
3R:25683057	FBgn0039358	+	0.759738
3L:4894967	FBgn0035581	+	0.757576
3L:16068112	FBgn0005536	+	0.756986
4:335074	FBgn0259214	-	0.756845
X:7109703	FBgn0027342	-	0.756812
X:19485294	FBgn0262905	-	0.75605
3L:20322645	FBgn0036972	-	0.755357
X:12450794	FBgn0259680	+	0.755275
X:13833032	FBgn0052626	-	0.754901
3R:31091774	FBgn0039816	-	0.754327
2R:7320765	FBgn0033159	-	0.753472
3L:4429565	FBgn0000038	+	0.752828
3R:9569010	FBgn0037712	+	0.749592
2L:13791217	FBgn0028931	+	0.749171
2R:22940059	FBgn0034804	-	0.748768
3L:8139482	FBgn0002899	+	0.748181
X:2179761	FBgn0265901	-	0.747016
2R:17361112	FBgn0265487	+	0.746825
3L:19640985	FBgn0036897	-	0.746729
3L:10587842	FBgn0052062	+	0.746448
3R:30877998	FBgn0039808	-	0.744936
2L:6006068	FBgn0001089	-	0.744745
3R:6641427	FBgn0051286	+	0.74455
3L:12854451	FBgn0036319	+	0.742932
3L:16627193	FBgn0000017	-	0.741626
3L:2596031	FBgn0062517	+	0.741399
X:8575347	FBgn0030052	+	0.740943
3L:17793190	FBgn0261998	-	0.740741
3R:20813612	FBgn0038827	-	0.740741
X:8253057	FBgn0030027	+	0.740176
3R:9356423	FBgn0263750	+	0.7397
3R:20048626	FBgn0064119	+	0.739444
2R:15877541	FBgn0264089	-	0.738672
X:21039934	FBgn0031146	-	0.738544
3L:12847157	FBgn0036317	-	0.73709
2L:18392064	FBgn0000636	+	0.736328
X:1869943	FBgn0023513	+	0.736151
2R:7473844	FBgn0010548	-	0.732934
3R:30576597	FBgn0082582	+	0.730849
3L:14037477	FBgn0026418	+	0.730697
3R:20622583	FBgn0001169	+	0.730455
3L:18866319	FBgn0036818	+	0.729651
3R:4250515	FBgn0037225	-	0.72903
X:11791022	FBgn0266277	-	0.728277
3R:17039685	FBgn0038470	-	0.727897
2R:7524216	FBgn0022772	-	0.727817
2R:10519376	FBgn0283521	-	0.726442
X:13759868	FBgn0004047	+	0.726343
3R:30694913	FBgn0039796	-	0.725173
3L:18173555	FBgn0003997	-	0.724009
3L:4473137	FBgn0035550	+	0.723462
3L:8307733	FBgn0035871	-	0.723297
2R:12673929	FBgn0261625	-	0.722699
3R:14793442	FBgn0263929	+	0.722415
2L:18840853	FBgn0051752	-	0.72122
3L:7586097	FBgn0035799	+	0.720456
3L:11675666	FBgn0052085	-	0.719044
3L:1757306	FBgn0035268	+	0.717408
2R:9084661	FBgn0033371	+	0.717356
3L:3219430	FBgn0035421	+	0.717287
2L:17986517	FBgn0032658	+	0.716496
2R:10146995	FBgn0033494	-	0.716414
2L:1175286	FBgn0031318	+	0.715871
2L:5549016	FBgn0031717	+	0.715502
2L:14029457	FBgn0028872	-	0.715399
X:9255627	FBgn0030114	+	0.713921
3R:16612270	FBgn0038448	-	0.713778
3L:1734434	FBgn0035264	-	0.712857
3L:19545682	FBgn0260461	+	0.712727
3L:5151705	FBgn0263831	-	0.712341
2L:21279883	FBgn0032938	+	0.712159
4:212114	FBgn0024811	+	0.711661
2R:17817378	FBgn0259211	+	0.710925
3R:23065469	FBgn0039048	-	0.710534
3L:18298845	FBgn0036785	-	0.710426
2L:4796286	FBgn0031628	+	0.708385
X:16950984	FBgn0030808	+	0.708269
3L:4289049	FBgn0041630	+	0.708201
3L:19951797	FBgn0085287	-	0.706973
X:13805451	FBgn0261244	+	0.706942
2L:7800345	FBgn0031951	+	0.706234
2L:10888823	FBgn0032312	-	0.705762
3R:31708158	FBgn0261583	-	0.705584
X:16430620	FBgn0026575	+	0.705526
2R:9424328	FBgn0033413	+	0.703122
2L:22365192	FBgn0039972	+	0.702931
3L:9107696	FBgn0011206	-	0.700455
3R:13782694	FBgn0000454	+	0.699962
X:10873480	FBgn0030245	-	0.699861
3L:1322451	FBgn0035208	-	0.699556
2L:12729930	FBgn0032456	+	0.698388
3R:4308263	FBgn0027930	+	0.697587
3L:11690982	FBgn0036192	-	0.697583
3L:2501142	FBgn0035348	-	0.697094
3L:2252247	FBgn0052305	+	0.69697
2R:10731094	FBgn0033543	-	0.696585
X:6783779	FBgn0259228	-	0.695465
2R:5148174	FBgn0033010	+	0.694955
3R:5109093	FBgn0262605	-	0.694391
2R:14622712	FBgn0083123	+	0.693358
3L:22878019	FBgn0044324	-	0.691731
3L:9632171	FBgn0016081	-	0.691268
3L:1603306	FBgn0035239	+	0.69119
X:819827	FBgn0264449	-	0.69055
2R:13269109	FBgn0052843	-	0.69039
X:894602	FBgn0029539	+	0.690351
3L:19602670	FBgn0036890	+	0.689842
3R:12981128	FBgn0038100	+	0.68946
2R:19304111	FBgn0086358	+	0.688566
X:13284963	FBgn0041210	-	0.688094
3R:5760962	FBgn0027608	-	0.687596
2R:9046749	FBgn0033368	-	0.685193
3L:12741860	FBgn0052112	+	0.685134
3R:8941313	FBgn0037643	+	0.68325
2L:18200649	FBgn0263332	+	0.682509
2R:10541840	FBgn0266628	+	0.681713
2L:14325695	FBgn0261563	+	0.681176
2R:7177195	FBgn0033149	+	0.680763
3L:1798981	FBgn0067864	+	0.680653
3R:15767240	FBgn0038357	-	0.678571
3L:1174608	FBgn0025525	-	0.678378
3R:31585088	FBgn0003268	+	0.678125
2R:10489144	FBgn0283521	-	0.677143
2R:14992902	FBgn0033990	-	0.676995
2R:13413041	FBgn0260475	-	0.676295
2L:19395075	FBgn0051798	+	0.676116
Y:3319090	FBgn0267419	+	0.675332
3R:26425020	FBgn0040606	-	0.67308
2R:23537708	FBgn0000241	-	0.672337
2L:2970905	FBgn0004584	-	0.671911
2R:10640665	FBgn0033538	+	0.668942
3R:12111103	FBgn0051361	+	0.667586
3R:30695865	FBgn0000274	-	0.667229
2L:2740139	FBgn0031450	+	0.667101
2R:14363244	FBgn0033929	+	0.666092
3L:2631976	FBgn0035357	+	0.666031
X:7092171	FBgn0264270	-	0.665704
2L:12736592	FBgn0032456	+	0.664588
3R:5667306	FBgn0010772	-	0.663938
3L:8451774	FBgn0010825	+	0.663765
X:5752863	FBgn0029799	+	0.663264
3R:22615806	FBgn0051159	+	0.663049
2R:22094044	FBgn0034693	-	0.662558
X:7936779	FBgn0260970	+	0.660819
2R:24026375	FBgn0011695	+	0.660714
2R:15520480	FBgn0019968	-	0.659702
X:5221240	FBgn0029746	+	0.657374
3R:31591201	FBgn0039855	+	0.656338
3R:7097347	FBgn0261238	-	0.655377
3R:7251241	FBgn0011282	-	0.655253
2R:23961948	FBgn0034942	-	0.654155
3R:31933888	FBgn0011224	-	0.653371
2L:13176756	FBgn0264546	+	0.652899
X:5864969	FBgn0262611	-	0.652831
3L:8408454	FBgn0265102	-	0.652715
X:5941325	FBgn0029824	+	0.652063
3R:6008310	FBgn0003261	-	0.651369
2L:16898388	FBgn0051805	-	0.65125
3R:9688043	FBgn0260463	-	0.650026
2R:19177302	FBgn0034420	+	0.649274
3L:16990501	FBgn0261547	+	0.647709
3L:20226772	FBgn0260397	+	0.646914
3R:23507259	FBgn0085318	-	0.645835
2L:155249	FBgn0031228	+	0.645724
3R:8360507	FBgn0037583	-	0.645118
3R:13699424	FBgn0028487	-	0.644347
2R:11778904	FBgn0260007	+	0.643967
2L:22043701	FBgn0051601	-	0.643891
3R:25595073	FBgn0011666	+	0.643819
3R:22020723	FBgn0019960	-	0.643609
3R:26601246	FBgn0263289	+	0.643268
X:2167004	FBgn0023540	+	0.642931
2R:6879806	FBgn0033112	-	0.642801
3R:13874254	FBgn0008646	-	0.642477
X:9194271	FBgn0030100	+	0.641851
3R:22212084	FBgn0038934	+	0.640771
3R:29113208	FBgn0039635	+	0.640717
X:14256976	FBgn0002873	+	0.640576
2R:24185987	FBgn0259937	+	0.640144
2R:19375594	FBgn0034439	+	0.639153
3R:11438888	FBgn0051374	-	0.638865
2L:7403228	FBgn0031907	+	0.635137
3L:8614867	FBgn0035914	+	0.634111
2R:23351704	FBgn0085239	+	0.633947
3L:5369783	FBgn0265708	+	0.632979
2R:6038408	FBgn0033054	-	0.632761
X:20194417	FBgn0053487	-	0.632621
2R:10522970	FBgn0283521	-	0.632326
3L:7141726	FBgn0023001	+	0.632136
3R:25037881	FBgn0051115	+	0.631697
2R:16678513	FBgn0050463	-	0.631624
2L:1946197	FBgn0053673	-	0.63
2R:16580841	FBgn0016131	+	0.629205
2R:18131388	FBgn0001222	-	0.628443
2R:12368556	FBgn0053012	+	0.628146
2L:5364773	FBgn0016920	+	0.626826
3L:7366517	FBgn0035772	-	0.626575
X:6682218	FBgn0029890	+	0.626342
X:17930438	FBgn0003380	-	0.625785
3L:22911833	FBgn0037206	+	0.624562
X:2659147	FBgn0003371	+	0.624315
2L:1085310	FBgn0031299	-	0.62416
2R:14177839	FBgn0000289	+	0.623305
3L:21185534	FBgn0259239	-	0.622607
3R:19897646	FBgn0038745	-	0.622586
2R:15676598	FBgn0266636	+	0.622299
3R:25748226	FBgn0066101	-	0.62196
3R:23668341	FBgn0051145	-	0.621915
2L:4795842	FBgn0031628	+	0.621367
3L:1947846	FBgn0035295	+	0.621113
3L:8797689	FBgn0266084	+	0.62098
3L:15120031	FBgn0036481	-	0.618467
3L:21566325	FBgn0037101	+	0.618169
4:191387	FBgn0039890	-	0.617642
3R:21527262	FBgn0038890	+	0.617121
3R:12680836	FBgn0038076	-	0.61685
3R:24808336	FBgn0039228	+	0.616721
3L:15530528	FBgn0262893	-	0.615352
2R:23400296	FBgn0034859	-	0.614199
2L:8218872	FBgn0032005	-	0.614199
3R:25482384	FBgn0039338	-	0.613863
2R:10304596	FBgn0033504	+	0.613627
3L:15604835	FBgn0036518	+	0.611768
2L:5092899	FBgn0031681	-	0.611322
2R:10719799	FBgn0024836	+	0.611087
X:18307168	FBgn0004956	-	0.609375
2R:13507714	FBgn0024556	+	0.608834
3L:15108687	FBgn0264702	-	0.608463
X:10873709	FBgn0030245	-	0.608254
X:13730645	FBgn0001087	-	0.608039
2R:7020636	FBgn0263656	+	0.606624
2L:21125346	FBgn0284223	+	0.606349
2R:23759782	FBgn0034903	-	0.605773
2R:20670987	FBgn0034543	+	0.60532
3R:9518260	FBgn0037703	+	0.605033
3R:5374391	FBgn0086695	-	0.604719
2R:23386789	FBgn0034858	+	0.604145
3R:27961666	FBgn0267108	-	0.60357
3R:16827898	FBgn0000014	-	0.602719
2R:18692040	FBgn0262103	+	0.602668
2R:16650812	FBgn0024232	+	0.600632
3R:22072931	FBgn0264491	+	0.600412
2L:16758509	FBgn0032602	-	0.600185
2L:18709543	FBgn0032705	+	0.600169
3L:20465352	FBgn0261832	-	0.599468
2L:19035760	FBgn0086442	+	0.598569
3L:19845496	FBgn0020389	+	0.598414
X:19331369	FBgn0086778	-	0.598163
3R:7219294	FBgn0037486	-	0.59768
3L:8398986	FBgn0035888	+	0.596074
3R:29133271	FBgn0028671	+	0.595295
3R:5305854	FBgn0013576	-	0.595
X:7970018	FBgn0003447	+	0.594788
3R:19156403	FBgn0038683	-	0.594439
2L:4318593	FBgn0010473	+	0.591589
X:16336266	FBgn0278608	+	0.590734
3R:5251932	FBgn0264789	+	0.589733
2L:119376	FBgn0031220	-	0.588411
2R:8608156	FBgn0267792	+	0.588081
X:10608307	FBgn0263072	-	0.586391
X:14926735	FBgn0264078	+	0.586342
2R:14114297	FBgn0040752	-	0.586122
3L:7638840	FBgn0035802	+	0.585147
3R:9255859	FBgn0037667	+	0.585141
2L:1084837	FBgn0031299	-	0.582927
2R:13210408	FBgn0050058	-	0.582523
3L:19300919	FBgn0003089	-	0.581791
2L:456796	FBgn0031257	+	0.580232
X:11885057	FBgn0030349	-	0.578342
2R:15360414	FBgn0034013	+	0.576509
4:234863	FBgn0039897	+	0.575846
X:21102052	FBgn0031155	-	0.574378
3L:19910501	FBgn0036915	+	0.574302
3R:13782707	FBgn0000454	+	0.573894
3L:13914526	FBgn0026376	-	0.571761
2R:13489874	FBgn0033844	-	0.571623
X:4113825	FBgn0026085	+	0.571429
2L:1217385	FBgn0262944	-	0.571206
3L:23150452	FBgn0266657	+	0.570936
X:16313879	FBgn0030739	+	0.569833
3R:18978584	FBgn0038665	-	0.569627
2R:20865953	FBgn0034554	+	0.569598
2L:12924558	FBgn0040510	+	0.568066
2R:19220743	FBgn0263395	+	0.566888
2R:21518871	FBgn0034634	-	0.566008
3R:4236999	FBgn0010225	+	0.565653
3L:2659806	FBgn0053233	+	0.564632
3L:3902708	FBgn0003943	-	0.56462
2R:22943460	FBgn0261584	+	0.564421
2L:20645362	FBgn0016054	-	0.563923
3L:7583816	FBgn0035799	+	0.563654
3R:7861730	FBgn0037525	-	0.563006
2R:24997937	FBgn0265434	-	0.562661
3R:10891981	FBgn0037855	-	0.561812
2L:9328012	FBgn0032109	+	0.560309
2L:1109962	FBgn0031301	+	0.560166
2R:22727782	FBgn0028371	-	0.5596
2R:9263035	FBgn0083977	-	0.558449
3R:4308589	FBgn0027930	+	0.558191
X:17667932	FBgn0250788	+	0.556827
2L:10260585	FBgn0026379	-	0.556186
3R:4252715	FBgn0250821	-	0.555903
2R:9268779	FBgn0020621	-	0.552871
3R:13332819	FBgn0038139	-	0.552739
2R:19139140	FBgn0034419	+	0.55178
3L:7366211	FBgn0035772	-	0.551449
3R:25917334	FBgn0250757	+	0.551301
3L:5771617	FBgn0260936	+	0.55078
2L:1128346	FBgn0016926	-	0.550372
3R:26981532	FBgn0039467	+	0.550317
3R:14663080	FBgn0025808	-	0.550214
2L:8665445	FBgn0011259	+	0.54949
X:10821489	FBgn0285926	-	0.549189
2L:10908742	FBgn0032314	-	0.54908
3L:4433614	FBgn0000038	+	0.549005
3R:24532678	FBgn0262167	+	0.547435
3R:21355558	FBgn0002781	-	0.546318
3R:27676054	FBgn0039536	+	0.54624
2L:11270697	FBgn0040233	+	0.545562
3L:11200252	FBgn0036145	+	0.544345
2R:24924642	FBgn0060296	-	0.54425
2L:1913208	FBgn0031374	+	0.54418
2R:17470576	FBgn0022987	+	0.543781
2R:18776839	FBgn0034390	-	0.543623
X:20390384	FBgn0031104	-	0.54323
3R:8247708	FBgn0042182	+	0.54251
2R:9588806	FBgn0261016	-	0.541787
3R:9566555	FBgn0037712	+	0.541221
3R:18748360	FBgn0260399	+	0.540875
2R:24123683	FBgn0264297	-	0.538555
X:20202133	FBgn0283429	-	0.538226
X:11579351	FBgn0019660	+	0.537786
3L:11991482	FBgn0036236	+	0.536868
3L:19726874	FBgn0261360	-	0.53612
X:17777079	FBgn0024184	+	0.536064
2R:21583678	FBgn0050222	+	0.535525
3L:7584531	FBgn0035799	+	0.534934
3R:12350466	FBgn0038013	-	0.534865
3R:25921901	FBgn0039395	-	0.534855
3L:16579592	FBgn0036640	-	0.533715
3R:11989329	FBgn0260745	-	0.532457
2L:8200345	FBgn0031997	+	0.531698
X:12939014	FBgn0086675	+	0.528819
3L:5796375	FBgn0035638	-	0.52715
2L:7884582	FBgn0031961	-	0.526961
X:7097060	FBgn0264270	-	0.526788
3L:4625329	FBgn0262733	-	0.526452
3R:13038526	FBgn0038113	+	0.525627
3R:21297809	FBgn0001234	+	0.525365
2R:15307155	FBgn0265194	-	0.524995
3R:22383411	FBgn0263048	+	0.524861
3L:8517471	FBgn0035903	+	0.524388
2R:21099907	FBgn0085425	+	0.524167
3R:20501584	FBgn0038797	-	0.523884
2R:13582195	FBgn0027581	-	0.523736
3L:6606294	FBgn0035707	+	0.522873
3L:18913743	FBgn0036830	-	0.522543
X:15989269	FBgn0030719	-	0.522311
2R:23685386	FBgn0011296	-	0.52224
2L:8995539	FBgn0013746	-	0.521885
3L:22283202	FBgn0025702	+	0.521826
3R:22373065	FBgn0038952	+	0.521764
X:13809280	FBgn0261244	+	0.521115
2R:6614104	FBgn0086655	+	0.52109
3L:17542890	FBgn0259174	+	0.520548
3R:5830394	FBgn0037385	+	0.518944
3L:16065047	FBgn0005536	+	0.518843
X:13365574	FBgn0261085	+	0.518167
3R:20046837	FBgn0064119	+	0.518132
X:11992230	FBgn0030359	-	0.518009
3R:29858651	FBgn0039711	-	0.517978
4:27206	FBgn0052009	-	0.51774
X:2056026	FBgn0025625	-	0.517514
3R:5269081	FBgn0264785	+	0.517221
2R:12365438	FBgn0053013	+	0.516965
3R:3846980	FBgn0039955	+	0.516852
2R:10527220	FBgn0283521	-	0.516749
3L:20963393	FBgn0037040	-	0.516686
2R:15882936	FBgn0264089	-	0.516376
2R:9845327	FBgn0033453	+	0.515387
3R:27236223	FBgn0051068	+	0.515241
2R:15567841	FBgn0024754	-	0.515114
3L:12791434	FBgn0261674	+	0.514652
4:378532	FBgn0262636	-	0.514448
3L:20815805	FBgn0037028	-	0.5136
3R:8805127	FBgn0037633	-	0.513343
2L:5970628	FBgn0031758	+	0.51325
4:583788	FBgn0039911	+	0.513018
2L:6206209	FBgn0085409	+	0.512821
3R:18212408	FBgn0028499	+	0.512687
3R:14367500	FBgn0024321	-	0.512572
X:2714323	FBgn0024991	+	0.512258
2L:1556832	FBgn0261509	+	0.512209
3L:843019	FBgn0035167	+	0.512103
2R:24833796	FBgn0000157	+	0.511253
2R:20935682	FBgn0020617	+	0.510989
3L:11606472	FBgn0036180	-	0.510936
2L:6963555	FBgn0031878	-	0.509964
X:4122063	FBgn0026083	+	0.509607
3R:18981107	FBgn0038666	-	0.508789
3R:10372510	FBgn0020379	-	0.508735
2L:7883829	FBgn0031961	-	0.507978
2R:13502092	FBgn0004638	-	0.507885
3R:31989386	FBgn0039886	+	0.506854
3R:10016827	FBgn0053208	-	0.506722
2R:21609959	FBgn0034639	-	0.505656
X:13270613	FBgn0041210	-	0.503972
2L:5736934	FBgn0031734	-	0.503533
2R:17853907	FBgn0050323	+	0.503226
3R:4135223	FBgn0027341	+	0.502842
3L:10412961	FBgn0036082	+	0.501444
2L:21326844	FBgn0261586	+	0.501278
2L:12170956	FBgn0032419	+	0.500621
2R:24252804	FBgn0050418	+	0.498783
3R:19585240	FBgn0260003	+	0.497556
3R:31732919	FBgn0003870	+	0.497262
X:4627760	FBgn0025387	-	0.497194
X:621890	FBgn0016038	+	0.49643
X:479401	FBgn0052817	+	0.49638
3L:8048069	FBgn0011817	+	0.495484
2R:5354108	FBgn0033020	+	0.495215
X:10880558	FBgn0017561	-	0.495052
X:11579511	FBgn0019660	+	0.494722
X:12608934	FBgn0052654	+	0.493266
3L:240117	FBgn0000541	-	0.492692
2R:10145405	FBgn0033491	+	0.491696
3L:11179382	FBgn0036144	-	0.491431
2L:17415389	FBgn0011274	-	0.490967
X:17695501	FBgn0263258	-	0.490465
3L:8896348	FBgn0035934	-	0.490459
2L:2287457	FBgn0261523	-	0.490154
2R:10148210	FBgn0033494	-	0.490106
3L:15554289	FBgn0087035	+	0.490081
2L:22539952	FBgn0278598	+	0.490063
2R:13810478	FBgn0261041	+	0.489476
3R:13374781	FBgn0038143	-	0.488767
2R:8959106	FBgn0011300	+	0.487901
2R:10122441	FBgn0010531	-	0.487566
X:22502194	FBgn0027279	+	0.486864
2R:21986679	FBgn0050401	-	0.486113
X:11585348	FBgn0002948	+	0.486067
3L:11170209	FBgn0036142	+	0.484582
2L:11829104	FBgn0000588	-	0.484437
2L:15958030	FBgn0028856	+	0.484019
2R:6251075	FBgn0033075	+	0.483534
2L:7730850	FBgn0031939	-	0.482038
3R:25564079	FBgn0011666	+	0.481481
3R:17474917	FBgn0261046	-	0.481143
2R:22709030	FBgn0050275	+	0.480966
2R:23537997	FBgn0000241	-	0.480578
3L:16052754	FBgn0005536	+	0.480094
2R:13979419	FBgn0033889	-	0.479947
2R:9085302	FBgn0033372	-	0.479477
4:204575	FBgn0051998	-	0.479238
2R:16225326	FBgn0034093	-	0.479111
2R:22933509	FBgn0034800	-	0.479063
2R:14869033	FBgn0264962	-	0.477952
X:11486235	FBgn0030306	+	0.477663
2R:18972997	FBgn0267351	+	0.476459
3L:150297	FBgn0263988	-	0.4759
2R:6730115	FBgn0010482	-	0.475209
X:933424	FBgn0052815	+	0.475124
2L:155545	FBgn0031228	+	0.475011
3L:6087423	FBgn0035677	+	0.474871
2R:19001040	FBgn0265356	+	0.473895
3R:28693171	FBgn0039594	+	0.473842
X:4782715	FBgn0029726	-	0.473316
3R:10950642	FBgn0037857	+	0.472521
2R:10044525	FBgn0265341	+	0.471911
3R:18274825	FBgn0026250	+	0.471355
2R:13986096	FBgn0020620	-	0.470151
2L:71949	FBgn0031213	+	0.469496
2R:18503740	FBgn0034354	+	0.469181
3R:12698118	FBgn0016693	+	0.468496
3L:1896880	FBgn0035290	-	0.468146
X:19742906	FBgn0042132	-	0.467856
X:18200654	FBgn0083228	+	0.467601
2L:20361968	FBgn0015803	+	0.466856
2L:6109772	FBgn0266521	+	0.466708
3L:9859717	FBgn0036052	-	0.466372
3R:14645189	FBgn0086686	-	0.466267
3R:22030080	FBgn0038926	-	0.466248
X:17930777	FBgn0003380	-	0.465368
3L:20375555	FBgn0001247	-	0.464679
X:21379972	FBgn0003423	+	0.464488
3L:19308179	FBgn0003089	-	0.46442
3L:23934495	FBgn0058470	-	0.464286
2L:8110480	FBgn0261822	+	0.463922
3R:13269830	FBgn0038129	-	0.463802
3R:7192539	FBgn0086372	+	0.463701
2R:11582146	FBgn0033636	-	0.463598
4:464741	FBgn0026262	-	0.463335
2R:24966861	FBgn0050424	-	0.46192
3R:6457216	FBgn0037446	+	0.461677
3L:19919291	FBgn0020887	-	0.461462
2L:5818297	FBgn0051644	-	0.461444
2L:10322721	FBgn0032219	+	0.460755
3L:16780504	FBgn0036661	+	0.459839
3L:4371905	FBgn0035538	-	0.459506
X:12651109	FBgn0030412	+	0.45939
X:16651586	FBgn0052573	+	0.459367
2R:24051540	FBgn0003353	+	0.458615
2L:4279026	FBgn0031592	-	0.458179
X:9080799	FBgn0030081	-	0.458034
2R:11411536	FBgn0015872	-	0.458024
3R:17886542	FBgn0053547	-	0.457762
3L:22799449	FBgn0027339	-	0.457075
X:19852423	FBgn0031078	+	0.456556
X:11921005	FBgn0030357	-	0.45621
2L:8318960	FBgn0262598	-	0.456147
3L:2251529	FBgn0052305	+	0.45614
2L:22160207	FBgn0261802	+	0.455794
X:4954116	FBgn0004368	+	0.455738
2L:2081131	FBgn0031388	+	0.455123
3R:20861309	FBgn0038837	-	0.45508
2R:17019322	FBgn0034181	-	0.455027
3L:1881477	FBgn0035287	-	0.454397
3R:24488451	FBgn0000039	+	0.454352
3L:11079763	FBgn0020412	-	0.454062
X:15861376	FBgn0001105	+	0.453801
2R:13240064	FBgn0033817	+	0.4536
X:10566499	FBgn0030215	-	0.453514
3R:11604240	FBgn0051363	-	0.453365
3L:11465309	FBgn0036162	-	0.45279
3L:13940669	FBgn0052137	+	0.45261
2R:9298266	FBgn0028408	+	0.451111
3R:22293458	FBgn0051163	+	0.450826
2R:18744631	FBgn0034383	-	0.450236
3L:16567051	FBgn0262842	+	0.450088
2L:18378905	FBgn0085200	+	0.449736
3L:334120	FBgn0035132	-	0.449468
2L:14332762	FBgn0261529	+	0.448052
3R:31579886	FBgn0043900	-	0.447854
2R:22137999	FBgn0000008	+	0.44678
2R:6875981	FBgn0265058	+	0.446599
2R:22382166	FBgn0025878	+	0.446153
4:152194	FBgn0052006	+	0.444969
3R:25334393	FBgn0039329	-	0.44447
2R:16288947	FBgn0263981	-	0.443621
2L:15852752	FBgn0028903	+	0.442075
3R:21351379	FBgn0002781	-	0.441746
X:17080587	FBgn0030815	-	0.44135
4:139821	FBgn0052000	+	0.440909
3L:20299534	FBgn0264464	+	0.440844
2R:23813891	FBgn0266042	+	0.440784
2L:3527260	FBgn0031548	+	0.440576
4:190062	FBgn0039890	-	0.440527
2R:24053575	FBgn0034965	-	0.440506
2R:17482840	FBgn0262570	-	0.439916
3R:16615653	FBgn0038449	+	0.439815
2L:11110104	FBgn0261983	+	0.439208
2R:16951751	FBgn0085444	-	0.439113
3R:14667656	FBgn0265140	-	0.439111
2R:3948847	FBgn0266632	+	0.438904
3L:5151124	FBgn0263831	-	0.438712
3L:3165265	FBgn0035407	-	0.438405
2R:20344055	FBgn0034506	+	0.437677
3R:17684688	FBgn0051251	-	0.437551
3L:4257716	FBgn0035518	-	0.437271
3R:18225698	FBgn0038586	-	0.437124
3L:8108638	FBgn0262579	+	0.437117
2R:22473822	FBgn0266432	-	0.435932
3L:1945574	FBgn0002872	-	0.435537
2R:6993120	FBgn0050159	+	0.435302
3R:15268343	FBgn0038311	-	0.434903
2L:20875137	FBgn0032901	-	0.434697
3R:9649800	FBgn0012344	+	0.434045
3L:8139201	FBgn0002899	+	0.433594
3L:21213128	FBgn0037060	+	0.433333
2L:2002921	FBgn0053543	-	0.433333
2R:16121182	FBgn0010052	+	0.43315
2R:8476660	FBgn0050361	-	0.432666
2L:20647963	FBgn0259936	+	0.432176
2L:8212693	FBgn0032000	-	0.431955
3L:20129424	FBgn0005198	+	0.431622
3R:24876000	FBgn0039240	-	0.430668
2R:9084032	FBgn0033371	+	0.430167
3R:27237847	FBgn0051064	-	0.429928
2L:9703606	FBgn0051710	-	0.429645
3R:5527578	FBgn0010051	+	0.429576
3L:9898203	FBgn0036058	-	0.427312
2R:13216698	FBgn0033809	-	0.427061
3R:13671525	FBgn0038165	-	0.426994
2L:7225062	FBgn0259111	-	0.426841
3R:7858449	FBgn0037525	-	0.426545
3L:19758289	FBgn0266136	-	0.426458
2R:6242621	FBgn0033075	+	0.426336
2L:22042348	FBgn0051601	-	0.425969
3L:4637755	FBgn0262870	-	0.425455
2R:7468538	FBgn0010548	-	0.42532
3R:8247485	FBgn0042182	+	0.425186
2L:13954716	FBgn0032536	+	0.424537
3R:7195693	FBgn0086372	+	0.423477
2R:7961783	FBgn0026361	-	0.423289
X:935580	FBgn0040340	+	0.422626
2L:4905864	FBgn0031646	-	0.42225
2R:20875237	FBgn0050295	+	0.421875
2L:7032903	FBgn0031883	+	0.421077
2L:8213108	FBgn0032001	+	0.421076
2R:8965535	FBgn0033358	-	0.420788
2R:9424331	FBgn0033413	+	0.420383
3L:19309074	FBgn0003089	-	0.420263
X:6678198	FBgn0029888	-	0.419938
2R:15265361	FBgn0265194	-	0.419917
3L:19305895	FBgn0003089	-	0.41981
X:13004377	FBgn0030440	-	0.419483
X:18104743	FBgn0030895	+	0.419271
2L:1174496	FBgn0031318	+	0.419257
3R:18173125	FBgn0042693	+	0.418845
3L:22798482	FBgn0027339	-	0.418716
2R:24409240	FBgn0010414	-	0.418184
2L:9397773	FBgn0032115	-	0.418144
2R:11227957	FBgn0050021	-	0.4181
3R:25028247	FBgn0015240	+	0.418099
2L:14326434	FBgn0261563	+	0.417857
X:5697287	FBgn0261927	+	0.417837
3L:3860635	FBgn0013751	+	0.417741
2R:21943251	FBgn0085397	+	0.417312
2L:4964024	FBgn0083960	+	0.417289
3L:11933273	FBgn0011723	+	0.416788
2L:2976555	FBgn0031483	-	0.416739
X:22455205	FBgn0266848	-	0.415803
2L:9165019	FBgn0032100	+	0.415441
3L:23137508	FBgn0084017	+	0.415411
X:19509817	FBgn0031023	+	0.415204
3L:14031058	FBgn0061515	-	0.415062
X:11904948	FBgn0030354	-	0.414631
2L:2300582	FBgn0051949	+	0.414159
3R:22082248	FBgn0038929	+	0.414085
X:7286765	FBgn0029942	+	0.414074
2L:3627636	FBgn0000721	-	0.413531
3R:21094953	FBgn0265067	+	0.412982
4:129443	FBgn0011747	-	0.412626
3L:20322824	FBgn0036972	-	0.412523
3R:13188950	FBgn0038124	+	0.412328
2L:22925159	FBgn0002566	+	0.411934
3L:4490743	FBgn0035553	-	0.411855
2L:15036521	FBgn0001977	-	0.411832
2L:21637957	FBgn0023416	+	0.411789
2L:3301754	FBgn0031516	-	0.41173
2L:10209484	FBgn0266139	+	0.411673
2L:11850389	FBgn0032382	+	0.410373
X:5066072	FBgn0003028	+	0.409444
X:13711510	FBgn0265726	+	0.409391
X:1455696	FBgn0027795	-	0.409101
2L:5050018	FBgn0031675	-	0.409071
3L:5796062	FBgn0035638	-	0.408282
3R:11571026	FBgn0263316	+	0.408081
2R:22698392	FBgn0005631	-	0.407617
X:21381733	FBgn0003423	+	0.40734
2L:10291144	FBgn0032208	-	0.407268
4:907114	FBgn0263093	+	0.406703
2R:6883613	FBgn0028988	+	0.406639
2L:11121299	FBgn0032345	-	0.406516
2R:16955737	FBgn0265174	+	0.405926
2L:9163294	FBgn0052982	+	0.405735
2R:7825599	FBgn0003082	+	0.405242
2R:7680313	FBgn0033212	-	0.405241
3L:16705113	FBgn0036654	+	0.40522
2R:24068360	FBgn0034970	-	0.40312
3R:11679399	FBgn0011290	-	0.403
2R:9822615	FBgn0050001	-	0.402504
2R:23685383	FBgn0011296	-	0.401982
3L:17542199	FBgn0259174	+	0.401816
3L:15982200	FBgn0000212	-	0.401547
3L:20169064	FBgn0261556	-	0.401323
3R:4302525	FBgn0041605	+	0.400937
2R:7783482	FBgn0266577	+	0.400799
3L:14987581	FBgn0002778	+	0.400284
3L:6069449	FBgn0259164	+	0.400272
2L:12125823	FBgn0032414	+	0.400219
X:15795417	FBgn0030693	-	0.399491
2L:17971285	FBgn0023096	-	0.399189
3L:19816675	FBgn0036911	-	0.397747
3L:1192107	FBgn0035187	-	0.397399
2L:2736173	FBgn0031449	+	0.397122
3R:17106847	FBgn0014141	-	0.397102
X:5328107	FBgn0029756	-	0.396068
3L:14805562	FBgn0036454	+	0.396007
3L:18665697	FBgn0036801	+	0.395565
3R:29248415	FBgn0263236	-	0.395545
2L:4948772	FBgn0031652	-	0.395533
3R:30730507	FBgn0039798	-	0.395056
2R:19124887	FBgn0034417	-	0.394874
2R:17855139	FBgn0041585	+	0.394678
2R:12657268	FBgn0033763	+	0.394655
X:19257359	FBgn0031006	-	0.394342
2R:12577654	FBgn0022764	-	0.394012
3L:16029270	FBgn0044028	+	0.39375
2L:67568	FBgn0067779	+	0.393557
3R:20046138	FBgn0064119	+	0.393383
2R:10891407	FBgn0050020	+	0.392969
2R:24946382	FBgn0035085	+	0.392951
2R:10026950	FBgn0033473	+	0.392899
2L:6559767	FBgn0031831	+	0.392354
3L:8197706	FBgn0035853	-	0.392188
X:2136211	FBgn0004861	-	0.391641
3R:16570243	FBgn0259244	+	0.391348
3L:15979467	FBgn0036552	+	0.390928
X:8510224	FBgn0053181	+	0.390449
3R:10865627	FBgn0267376	-	0.3904
3R:26868741	FBgn0001197	+	0.39025
3R:4241920	FBgn0037222	-	0.390121
2L:15264096	FBgn0045842	-	0.389168
2L:21277277	FBgn0032938	+	0.389134
3R:23064463	FBgn0039048	-	0.389098
2R:20246074	FBgn0034489	-	0.388679
4:531158	FBgn0004607	+	0.388386
2R:7326365	FBgn0033159	-	0.387499
2R:9258061	FBgn0020621	-	0.387363
3R:17869925	FBgn0261649	+	0.387202
2R:20269119	FBgn0034493	+	0.386881
3L:6070220	FBgn0259164	+	0.386829
2R:13180111	FBgn0033802	-	0.386817
2L:1177947	FBgn0031319	+	0.386485
X:2057768	FBgn0025625	-	0.386188
2L:16758681	FBgn0032602	-	0.386024
2R:7930601	FBgn0050381	-	0.385745
3L:1143778	FBgn0025525	-	0.385455
3L:19312185	FBgn0003089	-	0.385287
3R:9023508	FBgn0063298	+	0.3852
3L:1802744	FBgn0025820	-	0.385122
2L:9987600	FBgn0000180	+	0.385
2R:12301108	FBgn0033708	-	0.384446
3L:10626894	FBgn0085267	+	0.384253
3R:28520285	FBgn0051051	-	0.384168
3L:15568205	FBgn0267390	+	0.383721
3L:338627	FBgn0035132	-	0.383597
3L:19478352	FBgn0262031	+	0.383591
3R:8030925	FBgn0037543	+	0.383502
2L:12430694	FBgn0032431	-	0.383207
2L:6689119	FBgn0031850	-	0.383036
2R:15560592	FBgn0034031	+	0.382998
X:10324357	FBgn0259170	-	0.382767
2R:16087726	FBgn0034072	-	0.382291
2L:2046427	FBgn0028952	+	0.382212
X:22444817	FBgn0031183	+	0.382142
3R:9781696	FBgn0037753	+	0.381287
3L:9143740	FBgn0263456	+	0.380916
3R:9542010	FBgn0037705	-	0.380628
3L:3781413	FBgn0052264	-	0.380496
3R:28820787	FBgn0039602	+	0.380264
3L:8408192	FBgn0265102	-	0.38014
2R:23528441	FBgn0000241	-	0.379873
X:13715032	FBgn0265726	+	0.379671
2L:13775186	FBgn0028540	-	0.379483
X:811369	FBgn0264449	-	0.379441
2R:15663379	FBgn0023441	-	0.379385
3R:31091563	FBgn0039816	-	0.37935
3R:7062575	FBgn0037464	+	0.379301
2L:20656707	FBgn0032873	+	0.37926
2L:8915569	FBgn0085427	+	0.378537
3R:23758008	FBgn0028475	-	0.378362
3R:26963081	FBgn0039465	-	0.377972
2L:2217597	FBgn0031399	+	0.377563
3R:19774599	FBgn0024963	+	0.377494
2R:10356377	FBgn0261686	-	0.377017
2R:10294149	FBgn0033504	+	0.376375
3R:22030249	FBgn0038926	-	0.375281
X:3716668	FBgn0015286	-	0.374758
3R:31404584	FBgn0039846	-	0.373875
2L:1287500	FBgn0041097	+	0.373862
2R:18634942	FBgn0050122	-	0.373755
3R:7194197	FBgn0086372	+	0.373439
2R:10433271	FBgn0262114	+	0.373017
X:14580918	FBgn0030571	+	0.37226
2R:25073590	FBgn0004919	-	0.37169
2L:2771606	FBgn0031460	-	0.37148
3L:12633328	FBgn0052111	+	0.370924
2L:8487744	FBgn0262029	+	0.370879
3L:12517427	FBgn0041775	+	0.370811
X:13856760	FBgn0267033	-	0.370741
2L:5207657	FBgn0031688	+	0.370688
X:6280440	FBgn0052745	-	0.370566
2R:9532663	FBgn0259246	+	0.370179
2L:10705498	FBgn0024740	-	0.369318
X:17320734	FBgn0004854	+	0.369318
3L:2662152	FBgn0053234	+	0.368227
3L:7476153	FBgn0262984	+	0.368112
2L:4475297	FBgn0011603	-	0.36771
2L:19725894	FBgn0000464	+	0.367477
3L:21200515	FBgn0053056	-	0.367181
3R:20843447	FBgn0038832	+	0.366991
3R:19852019	FBgn0038735	+	0.366578
3R:7218339	FBgn0037486	-	0.366318
X:21374657	FBgn0003423	+	0.366318
X:9146007	FBgn0030091	+	0.366122
X:10075628	FBgn0052685	-	0.365503
2L:9177124	FBgn0041092	+	0.365479
3R:21364376	FBgn0266172	-	0.364878
3L:1236836	FBgn0035192	+	0.364645
2R:9080227	FBgn0025709	+	0.364583
X:4213117	FBgn0262980	+	0.364583
3R:15370567	FBgn0038332	-	0.364493
2R:9890439	FBgn0050008	+	0.364092
2L:16726114	FBgn0027779	-	0.363144
2R:23642238	FBgn0004795	+	0.363027
3R:4408004	FBgn0052944	-	0.362366
2R:13216104	FBgn0033809	-	0.361996
2R:8957028	FBgn0011300	+	0.361203
3L:5782670	FBgn0044419	+	0.36116
3L:21566505	FBgn0037101	+	0.360997
X:20474009	FBgn0031118	-	0.360952
2R:7966314	FBgn0033243	-	0.359692
3L:3132558	FBgn0035400	-	0.359644
2L:20061781	FBgn0019686	+	0.359521
3L:9435856	FBgn0040305	+	0.359248
2R:3943336	FBgn0262124	-	0.358854
X:19612287	FBgn0031038	+	0.358717
X:16707652	FBgn0030778	+	0.358687
3L:19305555	FBgn0003089	-	0.358464
X:11092780	FBgn0027498	+	0.358451
3R:24122876	FBgn0039152	+	0.357955
X:4135534	FBgn0000635	-	0.357365
X:4954134	FBgn0004368	+	0.357123
2L:18960681	FBgn0015772	-	0.357108
3R:20960725	FBgn0002921	+	0.35561
3R:10851548	FBgn0259740	+	0.355274
2L:19438134	FBgn0032783	-	0.354964
3R:11378034	FBgn0004595	+	0.354942
3L:12811677	FBgn0262714	+	0.353745
X:19235002	FBgn0031001	+	0.353599
3R:16178396	FBgn0038404	+	0.353054
2R:14645373	FBgn0033951	+	0.352924
3L:17556420	FBgn0025455	-	0.352469
X:10224918	FBgn0085437	+	0.351831
2L:21135030	FBgn0023388	-	0.351331
3L:2947876	FBgn0262593	+	0.350845
3L:23150263	FBgn0266657	+	0.35053
2R:16114034	FBgn0034075	+	0.35042
3R:15238378	FBgn0045035	-	0.350168
3R:20861930	FBgn0038837	-	0.350145
3L:11046352	FBgn0263776	-	0.350126
2R:16319297	FBgn0034113	-	0.35006
2R:16361710	FBgn0034121	+	0.349321
2L:13496590	FBgn0284224	+	0.349226
3L:19845534	FBgn0020389	+	0.34906
3R:18980874	FBgn0038666	-	0.34878
2R:23247726	FBgn0034837	-	0.348676
3L:18821306	FBgn0036815	+	0.348583
3R:24352052	FBgn0039187	+	0.348483
3R:13696769	FBgn0028487	-	0.348096
X:18765227	FBgn0030954	-	0.347685
3L:12340503	FBgn0036278	-	0.347388
X:21080046	FBgn0031150	+	0.347222
2R:19947323	FBgn0050447	+	0.347159
3L:12001932	FBgn0036239	-	0.346944
3L:3133245	FBgn0035400	-	0.346823
2L:21659094	FBgn0032956	+	0.346365
3R:27959020	FBgn0039565	-	0.346357
3R:31984186	FBgn0011224	-	0.346327
3L:19800527	FBgn0036906	-	0.345952
3L:5905648	FBgn0035647	-	0.345385
3L:4150500	FBgn0035501	+	0.345326
2R:15035980	FBgn0029082	+	0.345153
3R:29316630	FBgn0015622	-	0.344502
3R:7808327	FBgn0037521	-	0.344411
2L:7687973	FBgn0040299	+	0.343402
2R:17579353	FBgn0034246	-	0.343341
3R:18403519	FBgn0264816	+	0.343123
X:22463538	FBgn0031187	+	0.343035
3L:17040602	FBgn0261872	-	0.342585
3R:21355090	FBgn0266178	-	0.342226
3L:9611380	FBgn0267796	+	0.342146
2L:3037529	FBgn0031498	+	0.342001
3L:9687254	FBgn0036030	-	0.341935
3R:25626646	FBgn0039349	-	0.341514
2L:21671392	FBgn0032957	-	0.34133
3L:16935306	FBgn0036678	-	0.341167
3R:16992870	FBgn0266748	+	0.341075
3L:6551763	FBgn0042185	+	0.340874
3L:12500153	FBgn0036290	-	0.340844
X:2111703	FBgn0000382	+	0.340426
2R:21021500	FBgn0050296	+	0.340376
X:10585074	FBgn0085443	-	0.339923
2L:12912944	FBgn0040508	+	0.339823
X:141257	FBgn0267029	-	0.339688
3R:17606384	FBgn0038524	+	0.339592
2R:22712149	FBgn0050275	+	0.33908
X:14792429	FBgn0003301	-	0.338521
3L:14200167	FBgn0013718	+	0.338378
3L:1666597	FBgn0083121	-	0.338203
X:16005477	FBgn0003969	-	0.337312
3L:18890282	FBgn0036821	-	0.337027
2L:5734824	FBgn0031734	-	0.336751
X:7714492	FBgn0029955	-	0.336735
3R:10863826	FBgn0267376	-	0.336589
X:9169516	FBgn0026206	+	0.336438
2R:22122902	FBgn0002715	+	0.336297
2L:14547796	FBgn0250844	-	0.336183
3L:9733345	FBgn0036040	-	0.335948
3R:20315838	FBgn0261550	+	0.3359
3R:26866656	FBgn0027889	-	0.335661
X:1904282	FBgn0023511	-	0.335302
2L:20345172	FBgn0003475	+	0.335163
3L:709614	FBgn0025676	-	0.334819
2R:10445383	FBgn0001122	+	0.333799
3L:8404511	FBgn0035889	-	0.333727
2R:10502060	FBgn0283521	-	0.333546
2R:6038447	FBgn0033054	-	0.333372
2R:16996729	FBgn0050461	-	0.33304
2R:12578286	FBgn0022764	-	0.332678
2R:9910971	FBgn0033465	+	0.332672
2R:16996752	FBgn0050461	-	0.332655
3L:21566661	FBgn0037101	+	0.331708
3L:16122595	FBgn0036571	+	0.331393
3R:25071470	FBgn0039272	+	0.331039
2R:23397804	FBgn0034859	-	0.330204
3L:20273218	FBgn0052227	-	0.330179
3L:11822093	FBgn0036212	-	0.329398
3L:541001	FBgn0035140	+	0.329285
3R:22380255	FBgn0083985	+	0.328371
3R:23698619	FBgn0043005	-	0.328332
X:13212449	FBgn0029133	+	0.328244
3L:10266953	FBgn0011569	-	0.328189
3L:17039631	FBgn0261872	-	0.328037
2R:19672293	FBgn0028372	+	0.327909
3R:5788945	FBgn0037376	-	0.327761
4:104082	FBgn0085432	+	0.327353
X:21040014	FBgn0031145	+	0.327247
3R:15902384	FBgn0027657	-	0.327042
2L:84278	FBgn0002931	-	0.326852
X:19618296	FBgn0031041	-	0.326368
X:9112749	FBgn0030089	+	0.326356
3L:838048	FBgn0035165	+	0.326228
3L:20842980	FBgn0037031	+	0.326218
3R:10365670	FBgn0020379	-	0.325649
3R:6581072	FBgn0037455	+	0.325312
2L:12718057	FBgn0032455	-	0.324622
3R:31158862	FBgn0086704	-	0.324435
2R:9826524	FBgn0033447	-	0.324369
3R:21372068	FBgn0267650	-	0.324337
4:242460	FBgn0039897	+	0.324134
2R:15140982	FBgn0015371	+	0.323681
3L:13353847	FBgn0036348	+	0.323661
2R:9533345	FBgn0259246	+	0.323232
2R:7494798	FBgn0033183	-	0.323148
3R:24188758	FBgn0039163	-	0.323101
3R:7865762	FBgn0037525	-	0.3229
3L:16902377	FBgn0261565	+	0.322251
X:21040160	FBgn0031146	-	0.322134
2L:11520456	FBgn0032365	+	0.321978
3R:11989524	FBgn0260745	-	0.321838
2R:9127163	FBgn0027561	-	0.321536
3L:16101116	FBgn0036569	+	0.321523
2L:12393390	FBgn0262475	+	0.321411
X:5296318	FBgn0261803	+	0.321343
3L:1499338	FBgn0028577	-	0.321333
X:19169517	FBgn0030989	-	0.321193
2R:22092274	FBgn0034693	-	0.32118
2R:22716596	FBgn0050268	+	0.321039
3R:7810729	FBgn0051472	+	0.320725
4:253014	FBgn0053481	-	0.320662
3R:31756782	FBgn0017448	-	0.320382
X:22462713	FBgn0031187	+	0.320302
X:9638466	FBgn0028341	-	0.320128
3L:15909152	FBgn0036544	-	0.320055
2L:12724764	FBgn0032456	+	0.319863
3R:10053928	FBgn0051410	+	0.319427
3L:10894626	FBgn0266681	-	0.319408
2L:1288132	FBgn0041097	+	0.319336
2R:10057048	FBgn0262169	+	0.319075
3L:11974995	FBgn0036232	+	0.31875
X:6825489	FBgn0263968	+	0.318386
2L:13209492	FBgn0032482	+	0.317902
3R:23817031	FBgn0260634	-	0.317737
2R:15149163	FBgn0033994	+	0.317693
3L:12750603	FBgn0036305	+	0.317569
2L:7478784	FBgn0260486	-	0.317472
3L:15073195	FBgn0086690	-	0.317232
X:11410198	FBgn0030296	+	0.316852
X:12627215	FBgn0030409	+	0.316832
2L:18066775	FBgn0243486	+	0.316634
2L:4284758	FBgn0010473	+	0.316592
2L:77641	FBgn0031214	+	0.316296
3L:7320281	FBgn0035760	+	0.31628
3R:15261898	FBgn0263755	-	0.31613
X:18137051	FBgn0017418	-	0.31571
X:6662239	FBgn0062413	+	0.315365
X:13673095	FBgn0030508	+	0.314828
3R:20928679	FBgn0038842	+	0.314375
X:21209534	FBgn0052521	-	0.314353
3L:16036351	FBgn0036560	+	0.314346
2L:2138159	FBgn0031390	-	0.314204
2R:17494550	FBgn0050103	+	0.313634
2R:23958331	FBgn0029105	+	0.3136
X:13178100	FBgn0052640	+	0.313204
2L:21069646	FBgn0032910	-	0.3131
2L:4209766	FBgn0001075	-	0.313005
2L:4964304	FBgn0083960	+	0.312882
3R:7536220	FBgn0261393	-	0.312877
3R:22676908	FBgn0266418	+	0.312651
3R:13672817	FBgn0038165	-	0.312572
3R:30057115	FBgn0260468	+	0.312462
3R:14569147	FBgn0264904	+	0.311493
3R:18423183	FBgn0004652	-	0.311402
3R:5825035	FBgn0037384	+	0.311172
3R:14516760	FBgn0038237	-	0.311006
2R:16002551	FBgn0034060	+	0.310989
3L:8385728	FBgn0001253	+	0.310684
3R:4722641	FBgn0027570	-	0.310613
2R:7890822	FBgn0050377	+	0.310085
3R:5563373	FBgn0037339	-	0.309876
X:18306829	FBgn0004956	-	0.309524
3R:20581375	FBgn0054008	-	0.308839
3L:21921092	FBgn0262737	+	0.308698
2R:15996315	FBgn0020236	-	0.308127
3R:17098359	FBgn0014141	-	0.30718
X:2714287	FBgn0024991	+	0.306939
2R:6726389	FBgn0010482	-	0.306577
3R:15860775	FBgn0038377	+	0.306569
3L:351366	FBgn0261985	+	0.306452
2R:23354560	FBgn0050409	+	0.305611
2R:13251363	FBgn0033818	-	0.304807
3R:7059569	FBgn0019828	+	0.30442
3R:4795821	FBgn0260794	-	0.303835
3L:5812064	FBgn0035639	+	0.303314
3L:4222361	FBgn0052252	-	0.302874
X:19741203	FBgn0031066	-	0.302477
3R:9332167	FBgn0037679	-	0.302394
2L:16475406	FBgn0005677	-	0.302326
3R:11784093	FBgn0037949	-	0.301434
3R:10764149	FBgn0037831	+	0.301372
2R:13211730	FBgn0050058	-	0.300946
2R:16245161	FBgn0261612	-	0.300292
3R:7093047	FBgn0263768	-	0.300076
3R:20115132	FBgn0038773	+	0.300047
3L:16405837	FBgn0014163	-	0.299875
3L:1316737	FBgn0035207	+	0.299839
2R:23861461	FBgn0025790	-	0.299396
X:271876	FBgn0005427	-	0.299146
3L:4535771	FBgn0035557	+	0.299049
4:717126	FBgn0005558	+	0.299003
3R:28237732	FBgn0085383	+	0.29883
2R:17733533	FBgn0085224	+	0.298584
3R:4982671	FBgn0263455	+	0.298182
2L:8194060	FBgn0031995	-	0.298064
2L:123139	FBgn0266304	+	0.297534
3L:19888476	FBgn0262519	-	0.297506
2R:24672852	FBgn0035049	-	0.297291
2L:5273591	FBgn0000228	-	0.296823
2R:10880136	FBgn0033564	+	0.296717
3R:16625968	FBgn0285925	+	0.296648
X:9110821	FBgn0030089	+	0.295926
3L:16854019	FBgn0003410	+	0.2958
X:18482490	FBgn0030925	-	0.295667
3L:19845511	FBgn0020389	+	0.295415
2R:11896815	FBgn0260959	-	0.295179
3L:1191114	FBgn0035187	-	0.294999
X:6791162	FBgn0259228	-	0.294613
X:759754	FBgn0040382	+	0.294407
X:2028751	FBgn0000667	-	0.29425
X:17868167	FBgn0259168	-	0.294053
4:364023	FBgn0039904	+	0.29395
2L:4796062	FBgn0031628	+	0.293388
X:15860988	FBgn0001105	+	0.292918
3L:14069085	FBgn0267795	+	0.292696
X:16626248	FBgn0026181	-	0.29236
2L:20016	FBgn0002121	-	0.292359
2R:22408782	FBgn0053200	+	0.292267
3R:20862668	FBgn0038837	-	0.292236
2R:24693218	FBgn0035050	-	0.292028
3R:26416013	FBgn0039425	+	0.291594
3R:24946475	FBgn0039254	+	0.291289
2R:18423968	FBgn0034345	+	0.291233
3L:4096068	FBgn0035497	-	0.291188
2R:8012881	FBgn0033250	-	0.291185
2R:8090504	FBgn0028561	+	0.290872
3L:147452	FBgn0035099	+	0.290816
X:1042259	FBgn0003638	+	0.29064
2L:884389	FBgn0031292	-	0.290123
X:6555865	FBgn0085446	+	0.290073
3R:5697026	FBgn0261261	+	0.289655
3R:6559031	FBgn0037454	-	0.289576
3R:6363231	FBgn0261641	-	0.289366
3R:28812394	FBgn0039600	+	0.289366
3R:20811536	FBgn0038827	-	0.288758
2R:22471277	FBgn0034731	+	0.288688
3R:30548451	FBgn0082582	+	0.288474
2R:11629435	FBgn0033638	-	0.288402
4:1140001	FBgn0052017	-	0.287895
3R:17728253	FBgn0016650	+	0.287632
2L:18113071	FBgn0265669	-	0.287346
3L:7353342	FBgn0019662	+	0.285962
2R:11441740	FBgn0033635	+	0.28563
3L:22870295	FBgn0010348	-	0.285621
2L:13006352	FBgn0021796	+	0.285496
3L:14051322	FBgn0036405	+	0.285094
3R:13188706	FBgn0038124	+	0.284659
2L:15009599	FBgn0283659	-	0.284213
2R:21501548	FBgn0034631	-	0.283993
3R:20861678	FBgn0038837	-	0.283966
2R:12928963	FBgn0033782	+	0.283602
3L:19897414	FBgn0014037	-	0.283125
X:741690	FBgn0021764	+	0.283099
2L:22065197	FBgn0260996	-	0.283025
2R:12592446	FBgn0022764	-	0.282889
2R:3943142	FBgn0262124	-	0.282853
X:19489059	FBgn0020261	-	0.282488
2R:17580113	FBgn0034246	-	0.282455
4:560097	FBgn0022361	+	0.282349
2L:1334818	FBgn0031331	+	0.282
3L:1546598	FBgn0041342	+	0.28174
3L:5932465	FBgn0002638	-	0.281723
2L:21159006	FBgn0032923	+	0.281653
2R:18977743	FBgn0034411	+	0.281356
4:429496	FBgn0264794	+	0.28129
2L:17385560	FBgn0020503	+	0.280817
X:15328735	FBgn0015926	+	0.28054
2R:12241384	FBgn0263020	+	0.280484
X:1775698	FBgn0026086	+	0.280275
2R:21480379	FBgn0010415	-	0.280054
2R:9128311	FBgn0027561	-	0.279962
2R:7655943	FBgn0050491	+	0.279807
3R:18630090	FBgn0038632	-	0.279429
2L:7697582	FBgn0041182	-	0.279362
2R:15684710	FBgn0263377	-	0.27921
3R:4753195	FBgn0264907	-	0.279131
2R:21512392	FBgn0043070	+	0.278963
3L:1660858	FBgn0035253	-	0.27866
3L:13467872	FBgn0036369	-	0.27863
3L:6951446	FBgn0035720	-	0.278588
3R:22610154	FBgn0038993	+	0.278089
2L:23068102	FBgn0086683	-	0.277944
3L:22281678	FBgn0025702	+	0.277808
3R:25297521	FBgn0051097	-	0.277448
2L:3292577	FBgn0031515	-	0.277295
2R:22601816	FBgn0034742	-	0.277211
3L:20773115	FBgn0016696	+	0.276819
3R:18317762	FBgn0051235	-	0.276766
2L:19583686	FBgn0032813	-	0.276729
3L:7251036	FBgn0263447	+	0.27656
X:16004445	FBgn0003969	-	0.276294
3R:16570943	FBgn0259244	+	0.276292
3R:27925273	FBgn0267126	-	0.276256
2R:18826219	FBgn0034396	-	0.275817
3L:12738774	FBgn0014007	+	0.275724
3R:24488780	FBgn0000039	+	0.275591
2L:17439298	FBgn0260632	-	0.274933
3L:21205676	FBgn0037057	+	0.274848
3L:12891653	FBgn0264486	+	0.274788
2R:24950954	FBgn0035086	+	0.274023
2R:17536454	FBgn0034237	+	0.273893
2R:11229034	FBgn0050021	-	0.273597
3R:29055404	FBgn0267776	-	0.273337
2R:8010546	FBgn0033250	-	0.273321
3R:6392743	FBgn0037443	-	0.273014
3R:4241133	FBgn0037222	-	0.272612
2R:9080230	FBgn0025709	+	0.272372
3R:5454623	FBgn0037326	+	0.272171
3R:22478079	FBgn0038975	+	0.27211
2R:19474527	FBgn0260934	+	0.271974
X:17899356	FBgn0052496	+	0.271924
2R:13209959	FBgn0050058	-	0.271871
3L:20270366	FBgn0052227	-	0.271815
2L:12540901	FBgn0259176	-	0.271666
2R:23547876	FBgn0034876	-	0.271148
3L:10588659	FBgn0052062	+	0.271072
3R:9247244	FBgn0037664	+	0.270869
3R:21129361	FBgn0038859	-	0.27056
2L:6618419	FBgn0031837	-	0.270484
3L:2587575	FBgn0261602	+	0.270382
2L:8272177	FBgn0003502	-	0.270345
3R:13309468	FBgn0052473	+	0.27012
3L:1236517	FBgn0035192	+	0.269736
3L:10128062	FBgn0267539	+	0.26963
2R:10885607	FBgn0033566	+	0.269165
3L:1625679	FBgn0035245	-	0.268887
2L:11011471	FBgn0250837	+	0.268832
3R:24054598	FBgn0264906	+	0.268709
3L:21186401	FBgn0259239	-	0.268452
3R:16069347	FBgn0026059	-	0.268403
2L:2381188	FBgn0264672	+	0.267943
3R:15363098	FBgn0026737	-	0.267839
2L:11163938	FBgn0259822	-	0.267667
3R:31933800	FBgn0011224	-	0.267651
X:11927257	FBgn0030358	-	0.267589
2R:9584243	FBgn0033427	-	0.267433
X:13738173	FBgn0030518	+	0.267403
3L:20239614	FBgn0036958	-	0.26734
3L:21001876	FBgn0003415	-	0.267165
3L:26013569	FBgn0058178	-	0.266718
X:2641797	FBgn0003371	+	0.266245
2L:9957059	FBgn0032171	-	0.266113
2R:11974590	FBgn0026573	+	0.266097
3R:9728236	FBgn0262477	-	0.265527
3R:24939805	FBgn0029157	-	0.265302
X:7940494	FBgn0260970	+	0.265254
3R:13191852	FBgn0038125	+	0.265083
X:5325729	FBgn0284442	+	0.264463
2L:10677746	FBgn0040496	+	0.264435
2L:13672777	FBgn0028527	+	0.264398
2R:17526318	FBgn0263197	-	0.264354
2R:16276589	FBgn0053017	+	0.264021
3R:18169483	FBgn0042693	+	0.263937
2L:1138620	FBgn0031306	+	0.263777
3L:13467140	FBgn0036369	-	0.263739
2R:927298	FBgn0069969	-	0.263722
2R:21986388	FBgn0050401	-	0.263542
X:12107480	FBgn0030376	+	0.263533
3R:27266012	FBgn0039504	+	0.263158
3L:8133619	FBgn0035842	-	0.262838
X:1820122	FBgn0029589	-	0.262826
3L:2155404	FBgn0035308	-	0.262665
X:2252666	FBgn0029608	-	0.262106
X:6773262	FBgn0003390	-	0.261841
3L:19975598	FBgn0004852	+	0.261751
X:15859142	FBgn0065035	-	0.261579
2R:20275985	FBgn0034495	+	0.261559
2L:3033132	FBgn0031496	-	0.261388
3R:12843598	FBgn0038087	-	0.261364
2R:8938814	FBgn0033354	-	0.260721
X:2131727	FBgn0004861	-	0.260314
X:2622342	FBgn0040333	-	0.260019
3R:9632106	FBgn0037723	+	0.25998
3R:18792121	FBgn0038652	-	0.259596
X:12633917	FBgn0030412	+	0.259434
3L:6245321	FBgn0004513	-	0.259259
3L:1492230	FBgn0043458	-	0.258981
2R:13179014	FBgn0033802	-	0.258853
3R:31357278	FBgn0085376	+	0.258431
3R:24649921	FBgn0039214	-	0.25797
3R:28705534	FBgn0027655	+	0.257778
3R:28337231	FBgn0267773	+	0.257731
X:6981463	FBgn0004646	-	0.257191
2L:13305592	FBgn0264308	-	0.256878
4:446630	FBgn0016126	+	0.256633
3R:20326229	FBgn0038787	-	0.256524
2L:3889785	FBgn0000256	-	0.256452
4:906893	FBgn0263093	+	0.256381
2R:12153443	FBgn0033687	+	0.256
3R:12111087	FBgn0051361	+	0.255512
3L:9463363	FBgn0266101	+	0.255498
X:9192436	FBgn0030098	+	0.255106
2R:23923339	FBgn0261794	+	0.254346
2R:9175932	FBgn0015477	-	0.253012
X:3487403	FBgn0029666	+	0.252936
X:19865010	FBgn0031077	-	0.252744
3L:8470153	FBgn0010825	+	0.252174
3R:16274584	FBgn0250823	+	0.252087
2R:15522466	FBgn0019968	-	0.252005
3L:1525701	FBgn0035227	-	0.2518
2R:12486808	FBgn0033744	+	0.25161
3L:2558036	FBgn0010909	-	0.251335
2R:6978601	FBgn0022960	-	0.251324
3R:27644423	FBgn0266579	-	0.251258
3L:8478549	FBgn0262719	-	0.251107
2R:12028552	FBgn0260012	+	0.251
2R:18524232	FBgn0262476	+	0.250848
3L:19952628	FBgn0053710	-	0.250551
X:10977837	FBgn0259241	-	0.24989

## Sheet: 7. sensitive 5'SS
#	Location	FBgn#	strand	Unused Index of 5'SS in Δ12	Unused Index of 5'SS in ΔU6atac	p-value
1	3R:11377218	FBgn0004595	+	6.40561	4.09044	0.000783765
2	2R:18820839	FBgn0010551	+	7.31302	15.8753	0.000558855
3	3L:8045947	FBgn0011817	+	4.09916	3.59393	0.00634944
4	2L:6681937	FBgn0028703	-	5.55989	7.02456	0.00459871
5	X:12019326	FBgn0030364	+	9.26928	14.2882	6.51768e-05
6	X:17625529	FBgn0030850	-	4.10367	5.90076	0.000192607
7	2L:16743571	FBgn0032600	+	6.70793	9.78594	0.000124305
8	3L:9728615	FBgn0036039	+	2.24781	3.66087	0.000153979
9	2R:11220622	FBgn0037084	+	3.20464	6.7495	0.000483154
10	3R:9012836	FBgn0037655	-	6.83217	7.86702	0.000138896
11	3R:25070051	FBgn0039271	+	1.68881	1.3506	0.000945874
12	3R:26964117	FBgn0039465	-	7.8507	12.745	5.09774e-05
13	2R:6765535	FBgn0085421	-	2.17851	4.28971	0.000397972
14	3R:17002150	FBgn0266917	-	7.57026	7.60227	0.000784765
15	X:9338052	FBgn0085478	-	5.20242	6.65892	7.38574e-05
16	2R:10516942	FBgn0283521	-	1.83821	2.44436	0.00175821
17	3R:20016758	FBgn0270925	+	2.60423	6.85983	0.00702775
18	3L:13024937	FBgn0266709	-	2.33463	4.43623	0.000544384
19	2R:24123583	FBgn0264297	-	2.042	1.84011	7.83199e-05
20	2L:19908868	FBgn0263873	+	2.80015	3.81724	0.000824084
21	3R:10248970	FBgn0261928	+	0.919388	6.73469	0.0455289
22	3R:25593585	FBgn0261287	-	11.6447	4.14147	0.0154526
23	2R:11864307	FBgn0260436	+	1.00855	5.16	0.0157715
24	3R:5240639	FBgn0053293	-	1.67545	4.3113	0.00950365
25	3L:2951495	FBgn0052846	-	4.82316	2.10962	0.000674788
26	2L:22043755	FBgn0051601	-	2.88916	2.29632	0.00169335
27	3R:27250407	FBgn0039501	-	1.56296	1.96401	0.0312759
28	3R:20861565	FBgn0038837	-	5.9736	6.873	0.00104468
29	3R:15793152	FBgn0038363	+	1.09114	1.76305	0.00149898
30	3R:14245244	FBgn0038214	-	1.48558	2.70001	0.000223272
31	3L:18821250	FBgn0036815	+	1.30224	1.1116	0.00125723
32	3L:17244048	FBgn0036703	+	1.01447	1.87465	0.0323702
33	2R:23247777	FBgn0034837	-	1.74637	2.10041	9.99747e-05
34	2L:7402986	FBgn0031907	+	0.654764	4.95151	0.0281584
35	2L:6735731	FBgn0031853	+	1.14748	2.60321	0.0044822
36	2L:5213836	FBgn0031690	-	20.9271	4.11009	0.00869977
37	2L:5212714	FBgn0031690	-	1.66858	1.81479	0.016157
38	2L:2843757	FBgn0031469	-	2.32532	2.14089	0.00294636
39	2L:2264043	FBgn0031407	+	1.8376	4.52027	0.03003
40	X:20672119	FBgn0031128	-	1.99477	10.7591	0.0253115
41	4:1077885	FBgn0024913	-	1.32811	2.20884	0.00475099
42	2L:3709474	FBgn0015376	-	1.12089	1.5933	0.0413042
43	2R:24051478	FBgn0003353	+	0.910371	1.89759	0.0166949
44	3L:19300970	FBgn0003089	-	0.761597	1.88081	0.0128041
45	3L:14991327	FBgn0002778	+	1.82332	1.10968	0.00444433
46	3R:30386717	FBgn0015222	-	3.09465	2.19259	0.00047575
47	4:1080256	FBgn0024913	-	3.06066	1.50107	0.000342497
48	2L:1344516	FBgn0026141	+	1.84699	4.59602	0.00342383
49	X:17446909	FBgn0030840	-	0.783471	3.27024	0.0277285
50	2R:23357835	FBgn0034850	+	0.973521	6.15632	0.039449
51	2R:24475545	FBgn0035009	+	2.2082	4.58328	0.00119084
52	3L:1554011	FBgn0035231	+	2.81547	0.869483	0.0339788
53	3L:8405213	FBgn0035889	-	2.02202	0.932782	0.00210664
54	3L:9417095	FBgn0035988	-	3.32144	9.08519	0.00704304
55	3L:11619647	FBgn0036181	-	34.0744	16.2373	0.00477543
56	3R:20843034	FBgn0038832	+	1.51048	1.06934	0.000171556
57	3R:27235438	FBgn0051068	+	2.87443	6.9459	0.00127134
58	3L:21573134	FBgn0052438	+	1.20703	1.04103	0.000106666
59	2L:10581501	FBgn0085190	-	2.73919	1.41725	0.0096182
60	2L:5172144	FBgn0261836	+	2.7097	9.2908	0.0424265
61	2R:10050561	FBgn0265342	+	1.60291	7.14097	0.0314222
62	3L:20432708	FBgn0284421	+	0.984029	2.54344	0.00140762
63	2R:9895486	FBgn0285892	+	2.22154	10.2135	0.0298513
64	X:18113739	FBgn0283471	-	3.71132	1.55549	0.0359271
65	2R:15688764	FBgn0266708	-	1.56848	1.33239	0.0102306
66	X:4931057	FBgn0266000	-	1.34953	2.6457	0.0375882
67	2R:6866996	FBgn0265935	-	1.41119	3.79825	0.0414417
68	3R:19149184	FBgn0264916	+	1.35	1.74795	0.0050116
69	2L:11821006	FBgn0264815	-	4.10976	0.769894	0.031012
70	2L:19910433	FBgn0263873	+	0.787638	1.78819	0.0123494
71	X:2018087	FBgn0261954	+	0.842159	2.02228	0.0172307
72	X:5697225	FBgn0261927	+	1.33781	2.07048	0.0403268
73	2L:5170857	FBgn0261836	+	1.12566	1.7089	0.0477982
74	2L:11853518	FBgn0261805	+	1.23449	0.891692	0.0150368
75	X:9678502	FBgn0261617	-	3.01786	1.66598	0.00697783
76	X:19598078	FBgn0261593	+	0.680256	1.23094	0.0247966
77	X:17741018	FBgn0261570	+	0.673339	1.23686	0.00411633
78	3R:25608864	FBgn0261287	-	2.37737	6.33461	0.0402744
79	3R:22553896	FBgn0260942	+	1.05	1.27325	0.0270294
80	2L:21051685	FBgn0250867	-	24.2196	7.05485	0.0233888
81	3R:4961311	FBgn0250839	-	2.53661	2.27273	0.0179759
82	2R:16952603	FBgn0085444	-	0.707631	1.31959	0.0235633
83	3L:7370551	FBgn0082598	+	2.27238	1.60816	0.00457843
84	3L:6095018	FBgn0061492	+	0.681585	2.57931	0.0259176
85	X:2330356	FBgn0053218	+	1.07088	2.53912	0.0436189
86	2R:22408724	FBgn0053200	+	2.77159	2.36083	0.00530901
87	X:21623601	FBgn0052500	-	1.15452	1.91566	0.0301179
88	3L:327747	FBgn0052343	-	1.39002	1.22991	0.0190051
89	3R:10349740	FBgn0051406	+	4.6826	5.66808	0.0253184
90	3R:16203594	FBgn0051287	+	1.76287	1.6241	0.0247774
91	3R:6642033	FBgn0051286	+	2.29715	3.6089	0.0261526
92	3R:25297581	FBgn0051097	-	2.36517	2.17755	0.0118371
93	2R:10135400	FBgn0050011	+	1.2874	0.906593	0.00207062
94	3R:27244645	FBgn0042111	-	0.883912	0.89253	0.00626027
95	3R:4292073	FBgn0041605	+	1.37469	1.72629	0.00248323
96	3R:25490596	FBgn0040212	-	3.74942	1.55463	0.0156508
97	3R:24188669	FBgn0039163	-	3.36158	2.66626	0.00574578
98	3R:21876689	FBgn0038912	+	1.80958	1.56054	0.0050781
99	3R:20757250	FBgn0038826	+	7.81081	8.42153	0.040725
100	3R:13010085	FBgn0038109	+	3.16721	1.22562	0.0480101
101	3R:12434179	FBgn0038049	+	1.55197	1.2466	0.0182198
102	3R:9780518	FBgn0037753	+	1.31685	1.77624	0.00336363
103	3R:6123180	FBgn0037402	+	1.5771	3.42786	0.0464412
104	3L:20966128	FBgn0037040	-	3.13003	10.7167	0.012602
105	3L:20347390	FBgn0036973	-	1.18463	1.25943	0.00666639
106	3L:20244578	FBgn0036959	+	1.01627	2.35769	0.00149206
107	3L:18909980	FBgn0036830	-	1.51862	4.66813	0.0108577
108	3L:18820399	FBgn0036814	-	1.91687	1.86717	0.0230411
109	3L:15605756	FBgn0036518	+	0.89322	1.48974	0.0256617
110	3L:12139102	FBgn0036257	+	0.887123	0.982826	0.00310744
111	3L:8307592	FBgn0035871	-	1.28207	0.809938	7.35864e-05
112	3L:6089730	FBgn0035677	+	2.01333	1.6752	0.00636725
113	3L:6087607	FBgn0035677	+	1.16224	1.41954	0.0170033
114	3L:1601997	FBgn0035238	-	0.931217	1.38261	0.00783867
115	3L:1554402	FBgn0035231	+	1.37119	1.26628	0.0312854
116	3L:1529105	FBgn0035227	-	1.39177	2.37723	0.033233
117	3L:200298	FBgn0035107	+	0.842091	1.30077	0.000313446
118	2R:24945072	FBgn0035084	-	0.892472	0.817414	0.0186716
119	2R:23368425	FBgn0034853	+	1.92526	1.2466	0.0492616
120	2R:15939309	FBgn0034051	-	3.34967	10.6723	0.00886377
121	2R:13539421	FBgn0033853	-	2.07023	1.47685	0.00116755
122	2R:13515352	FBgn0033848	+	0.817135	1.21523	0.0255383
123	2R:13179587	FBgn0033802	-	0.816605	2.33409	0.00696187
124	2R:11648345	FBgn0033639	-	1.2596	4.9589	0.025533
125	2R:11356326	FBgn0033623	-	2.21878	1.30966	0.0175059
126	2R:9881879	FBgn0033460	-	2.204	1.5	0.0278819
127	2R:9839835	FBgn0033451	+	1.00886	1.87197	0.00445476
128	2R:9424267	FBgn0033413	+	1.20303	2.56238	0.00236696
129	2R:7666017	FBgn0033205	+	1.37618	1.6956	0.00417119
130	2R:6987689	FBgn0033122	+	1.67922	0.988485	0.0155388
131	2L:17453438	FBgn0032637	+	2.54857	1.13263	0.00711291
132	2L:10200415	FBgn0032189	-	1.18781	1.42924	0.00245783
133	2L:9397832	FBgn0032115	-	0.870195	2.1148	0.0340039
134	2L:7985442	FBgn0031968	+	3.21665	1.20117	0.01085
135	2L:5580965	FBgn0031722	-	3.46071	2.52354	0.0324945
136	2L:5537800	FBgn0031716	-	0.670891	1.44019	0.00963101
137	2L:5212862	FBgn0031690	-	9.89413	1.63812	0.00930752
138	2L:4685358	FBgn0031620	+	1.29153	0.830496	0.0315617
139	2L:3621388	FBgn0031554	-	1.65107	0.88849	0.0182536
140	2L:1975749	FBgn0031377	-	2.14379	1.23969	0.0050253
141	X:15744812	FBgn0030680	-	1.02712	0.899393	0.00103486
142	X:6759895	FBgn0029899	+	0.882026	1.48576	0.0454344
143	X:13212393	FBgn0029133	+	0.658031	1.28933	0.0105948
144	3L:27267456	FBgn0028697	+	0.867976	0.947834	0.0215402
145	2L:13964739	FBgn0027929	+	0.796554	0.774557	0.0150589
146	3R:30519607	FBgn0027654	-	0.839714	1.39101	0.0129629
147	2R:9128370	FBgn0027561	-	0.836496	1.12967	0.00625783
148	3R:30421277	FBgn0027544	-	1.16024	2.74196	0.049795
149	3L:3127652	FBgn0026189	-	1.01823	2.19368	0.0109572
150	2R:13507659	FBgn0024556	+	0.62009	1.7614	0.00711381
151	3L:132810	FBgn0020386	+	1.67316	2.06106	0.00322769
152	2R:15522435	FBgn0019968	-	0.813868	1.22638	0.0101181
153	X:17154431	FBgn0016080	-	0.704333	0.808039	0.04879
154	X:11109926	FBgn0015245	+	2.11234	2.47037	0.00199257
155	X:5322630	FBgn0014024	-	0.80072	1.65253	0.0470381
156	3L:16114844	FBgn0010280	+	1.37044	2.61978	0.00276389
157	X:13337095	FBgn0010198	-	1.09085	1.03111	0.00357204
158	2R:23983257	FBgn0005612	+	1.88312	1.06241	0.012678
159	3L:3817289	FBgn0004888	+	3.84239	1.16898	0.0283507
160	2L:6921074	FBgn0004838	+	0.698655	1.34742	0.0045918
161	2L:16816720	FBgn0004797	+	1.64242	0.903196	0.00661646
162	2L:334258	FBgn0004611	+	0.919761	1.08637	0.0277805
163	X:21381770	FBgn0003423	+	8.68542	2.07159	0.0422122
164	2R:7219169	FBgn0003090	+	0.844001	0.811231	0.00582695
165	3L:19304139	FBgn0003089	-	0.986483	4.30684	0.0246854
166	X:14271278	FBgn0002917	+	0.739062	0.904633	0.00486549
167	2L:5543273	FBgn0002525	+	12.5087	3.53537	0.024242
168	2L:1986796	FBgn0001125	-	1.37644	3.93969	0.0170698

## Sheet: 8. sensitive 3'SS
#	Location	FBgn#	strand	Unused Index of 3'SS in Δ12	Unused Index of 3'SS in ΔU6atac	p-value
1	3R:11378034	FBgn0004595	+	6.43065	3.97003	0.0246946
2	2R:18821040	FBgn0010551	+	6.0665	25.1567	0.00614886
3	3L:8046569	FBgn0011817	+	14.691	16.692	3.01054e-07
4	2L:6681768	FBgn0028703	-	1.67623	1.96346	2.01453e-06
5	X:12019627	FBgn0030364	+	4.44351	6.38595	1.36838e-05
6	X:17624206	FBgn0030850	-	1.92834	2.64038	0.0209613
7	2L:16743759	FBgn0032600	+	2.99286	5.03136	0.00107725
8	3L:9728712	FBgn0036039	+	4.09528	4.50342	1.91349e-05
9	2R:11220927	FBgn0037084	+	3.85449	4.37451	0.000424978
10	3R:9012306	FBgn0037655	-	4.51755	6.25073	0.0325141
11	3R:25070202	FBgn0039271	+	2.72658	2.69462	7.78037e-05
12	3R:26963521	FBgn0039465	-	10.6953	15.3793	1.84552e-05
13	2R:6764737	FBgn0085421	-	1.30916	2.37123	0.00618624
14	3R:17002029	FBgn0266917	-	11.1481	9.57838	0.00620967
15	X:9337893	FBgn0085478	-	6.4125	11.057	0.000185688
16	2R:10516918	FBgn0283521	-	2.12328	3.98949	0.0105788
17	3R:20016825	FBgn0270925	+	1.12848	2.17485	0.00370959
18	3L:13024881	FBgn0266709	-	1.27372	5.78238	0.00961872
19	2R:24123525	FBgn0264297	-	2.20108	2.25242	0.00396932
20	2L:19908938	FBgn0263873	+	1.94419	7.40438	0.00799535
21	3R:10250927	FBgn0261928	+	0.912818	2.8522	0.00911628
22	3R:25593532	FBgn0261287	-	9.12198	5.75122	0.00536781
23	2R:11864371	FBgn0260436	+	1.03726	0.898776	0.0214446
24	3R:5240579	FBgn0053293	-	0.904569	2.728	0.032262
25	3L:2951441	FBgn0052846	-	1.581	2.85547	0.0057042
26	2L:22043701	FBgn0051601	-	2.68408	1.65343	0.0012533
27	3R:27250351	FBgn0039501	-	1.32345	1.08142	0.00676056
28	3R:20861511	FBgn0038837	-	2.27365	3.35859	0.0139981
29	3R:15793209	FBgn0038363	+	1.27066	2.61903	0.00287682
30	3R:14245190	FBgn0038214	-	1.63442	3.61682	0.000579497
31	3L:18821306	FBgn0036815	+	1.17667	0.807366	0.0023725
32	3L:17244109	FBgn0036703	+	2.10364	3.30336	0.00979646
33	2R:23247726	FBgn0034837	-	1.39734	2.33202	0.00613651
34	2L:7403228	FBgn0031907	+	0.699218	3.02638	0.0227126
35	2L:6735783	FBgn0031853	+	5.28256	1.40147	0.00351222
36	2L:5213784	FBgn0031690	-	7.28144	3.52544	0.00440243
37	2L:5212663	FBgn0031690	-	6.6213	2.11318	0.0195381
38	2L:2843708	FBgn0031469	-	2.68966	1.94514	0.00183441
39	2L:2264096	FBgn0031407	+	1.25979	2.53298	0.0154833
40	X:20672047	FBgn0031128	-	1.45326	10.2585	0.0348104
41	4:1077830	FBgn0024913	-	1.46465	2.13756	0.00140524
42	2L:3709416	FBgn0015376	-	0.667636	0.911337	0.0157385
43	2R:24051540	FBgn0003353	+	0.829352	1.0032	0.00615547
44	3L:19300919	FBgn0003089	-	1.13422	1.05687	0.0220785
45	3L:14991374	FBgn0002778	+	3.08364	1.33704	0.00635418
46	3R:30386829	FBgn0015222	-	0.768468	0.855558	0.00326171
47	4:1078830	FBgn0024913	-	1.46371	1.74526	0.042093
48	2L:1344569	FBgn0026141	+	1.72747	2.45649	0.000188212
49	X:17446840	FBgn0030840	-	4.38879	1.13971	0.00894359
50	2R:23358239	FBgn0034850	+	0.966309	1.17499	0.0344366
51	2R:24475615	FBgn0035009	+	2.13408	4.80851	0.00133519
52	3L:1554077	FBgn0035231	+	4.19453	0.645671	0.0234643
53	3L:8404511	FBgn0035889	-	1.45435	1.55924	0.00461753
54	3L:9417037	FBgn0035988	-	3.99725	5.19312	0.00574446
55	3L:11613585	FBgn0036181	-	0.953776	9.22599	0.0356049
56	3R:20843084	FBgn0038832	+	2.05263	1.35146	0.0173532
57	3R:27235496	FBgn0051068	+	6.64049	12.8027	0.0062431
58	3L:21573189	FBgn0052438	+	2.53673	1.22361	0.00125158
59	2L:10581441	FBgn0085190	-	3.75188	1.83767	0.0414657
60	2L:5182473	FBgn0261836	+	2.1534	4.43398	0.00155085
61	2R:10050621	FBgn0265342	+	1.25428	4.35478	0.0450602
62	3L:20432766	FBgn0284421	+	1.72481	1.59565	8.84115e-05
63	2R:9895545	FBgn0285892	+	3.19213	7.29011	0.0298188
64	2R:10354105	FBgn0283625	+	0.909821	2.4096	0.00911371
65	X:1642884	FBgn0283451	+	1.74701	7.67308	0.0381934
66	X:16336266	FBgn0278608	+	0.622023	2.35826	0.0224939
67	Y:3293966	FBgn0267412	+	3.50128	4.79343	0.0164506
68	3R:15242909	FBgn0266599	+	1.48495	5.58995	0.0205655
69	3L:9695325	FBgn0266596	+	1.17855	0.923026	0.00941166
70	2R:9842226	FBgn0266186	-	0.858243	2.53758	0.0495275
71	3L:7163879	FBgn0265296	-	2.31991	0.922027	0.0276607
72	2R:22090921	FBgn0265046	-	2.62418	4.58471	0.0101158
73	3L:20265807	FBgn0264468	-	3.06429	3.06429	0.0473549
74	3R:21889664	FBgn0264426	+	1.59568	3.38851	0.016758
75	2L:7232646	FBgn0264344	-	1.02794	1.18154	0.0169731
76	2L:19908758	FBgn0263873	+	1.96871	2.29989	0.000373042
77	2L:18200649	FBgn0263332	+	2.40625	1	0.0213402
78	2R:8666767	FBgn0263120	+	0.59874	3.4715	0.0363722
79	3R:10303309	FBgn0262617	+	1.91399	1.09596	0.0205486
80	3R:8835511	FBgn0262614	-	0.824042	0.775557	0.00258969
81	3L:2587575	FBgn0261602	+	2.05566	4.14697	0.00114588
82	2L:18674061	FBgn0261349	-	1.05519	1.0908	0.0456346
83	3R:18975916	FBgn0261262	+	4.17024	0.869232	0.00671278
84	3R:4797698	FBgn0260794	-	1.31605	1.10044	0.0162182
85	2R:23599821	FBgn0260761	-	2.50785	1.80086	0.0419042
86	2R:21319804	FBgn0250824	-	1.18578	1.64687	0.0361957
87	3R:3625638	FBgn0086378	+	2.74083	2.95924	0.0178299
88	3R:28284107	FBgn0085466	+	1.1768	1.00695	0.0199953
89	3L:11098091	FBgn0083068	+	0.571245	0.958158	0.000271916
90	3L:16679474	FBgn0063485	-	1.00913	0.989229	0.00780958
91	X:20221306	FBgn0053499	-	0.59918	0.975148	0.0149801
92	2L:11278574	FBgn0052831	+	0.854217	2.16101	0.00789682
93	X:3946894	FBgn0052783	+	0.955449	1.0911	0.0416145
94	3L:22717974	FBgn0052452	+	0.725286	2.74186	0.0246419
95	3L:17760627	FBgn0052181	+	1.26846	0.856166	0.0411983
96	4:139821	FBgn0052000	+	1.13483	2.87609	0.0106639
97	2L:10472216	FBgn0051719	-	0.682339	2.38497	0.0157371
98	2L:22042348	FBgn0051601	-	1.24473	1.86207	0.0250888
99	3R:9695929	FBgn0051352	-	1.39233	0.798432	0.00970114
100	3R:20107501	FBgn0051206	-	0.999832	1.23543	0.0030079
101	2R:21320064	FBgn0050394	-	2.65404	6.38981	0.00214686
102	2R:20872539	FBgn0050295	+	0.578706	1.05516	0.00756768
103	2R:13210980	FBgn0050058	-	1.65925	3.91622	0.014478
104	2R:10130577	FBgn0050011	+	2.92472	5.01513	0.00301091
105	3L:17755574	FBgn0043025	-	9.3235	1.10291	0.0392553
106	X:2327779	FBgn0040391	+	3.80189	10.5771	0.0112941
107	3R:31805766	FBgn0039881	+	3.99519	1.83171	0.0297058
108	3R:30883072	FBgn0039809	-	0.564886	1.36116	0.00220786
109	3R:29693425	FBgn0039683	+	0.687827	5.85714	0.0353654
110	3R:23249683	FBgn0039065	-	1.27955	3.14749	0.00296445
111	3R:21885333	FBgn0038915	-	1.20095	2.92115	0.0196745
112	3R:20861678	FBgn0038837	-	1.86594	2.78551	0.00137876
113	3R:20862436	FBgn0038837	-	1.7432	2.2293	0.00371519
114	3R:20861309	FBgn0038837	-	2.62802	1.52483	0.00403689
115	3R:15746105	FBgn0038355	+	2.56017	2.37959	0.0155855
116	3R:14641963	FBgn0038248	-	3.30682	2.50763	9.61242e-05
117	3R:11971893	FBgn0037970	+	5.92123	1.51907	0.00660106
118	3R:10753859	FBgn0037829	-	0.5704	0.954121	0.0360616
119	3R:9816670	FBgn0037763	-	0.758499	2.24285	0.0472046
120	3R:9523535	FBgn0037702	+	0.843717	2.25574	0.00567432
121	3R:9008963	FBgn0037654	+	3.70943	2.20047	0.0321182
122	3R:8941313	FBgn0037643	+	0.687066	0.93261	0.0134827
123	3R:8677095	FBgn0037610	+	0.986526	2.39967	0.0478235
124	3L:21303838	FBgn0037070	-	0.717961	1.43132	0.035516
125	3L:18909885	FBgn0036829	-	1.01266	2.4152	0.00358263
126	3L:18299014	FBgn0036785	-	7.82373	5.70689	0.0133184
127	3L:15306504	FBgn0036493	+	8.34812	11.8687	0.000811008
128	3L:15011765	FBgn0036463	-	0.818107	2.55238	0.0369309
129	3L:13387611	FBgn0036353	-	1.63748	1.36833	0.038919
130	3L:6200731	FBgn0035693	+	7.78059	8.41548	0.0134995
131	3L:6169170	FBgn0035688	-	2.03236	1.08351	0.00296044
132	3L:1947846	FBgn0035295	+	0.618463	1.91702	0.00812364
133	2R:24602968	FBgn0035034	+	8.14419	13.2855	0.0227931
134	2R:20981310	FBgn0034566	+	1.17479	2.81876	0.0108672
135	2R:18824801	FBgn0034396	-	0.627988	0.970079	0.00946055
136	2R:17868089	FBgn0034282	-	0.685576	1.49185	0.0211639
137	2R:14413803	FBgn0033935	+	0.831001	2.33816	0.0379141
138	2R:14150096	FBgn0033897	-	0.889479	1.97101	0.0285786
139	2R:10146995	FBgn0033494	-	0.937604	2.54318	0.00301671
140	2R:9093304	FBgn0033374	-	1.15921	0.92199	0.042144
141	2R:9046749	FBgn0033368	-	1.29117	1.47352	0.0403516
142	2R:6873523	FBgn0033110	-	0.640836	2.87091	0.0134032
143	2L:11788833	FBgn0032374	+	1.67634	1.22339	0.0389808
144	2L:11519009	FBgn0032364	+	2.05551	9.68106	0.0365326
145	2L:10323670	FBgn0032219	+	0.810222	0.861052	0.00550637
146	2L:7786425	FBgn0031948	-	0.59525	1.51564	0.00895818
147	2L:5956035	FBgn0031753	-	0.672016	2.71498	0.0221408
148	2L:5213641	FBgn0031690	-	1.28643	1.38375	0.00736975
149	2L:2081131	FBgn0031388	+	1.20819	2.31	0.0233102
150	2L:155249	FBgn0031228	+	5.44188	4.00712	0.0153456
151	X:22463538	FBgn0031187	+	0.637682	3.35135	0.0150212
152	X:16709358	FBgn0030778	+	0.91578	1.08731	0.00388398
153	X:9884937	FBgn0030160	+	0.7822	1.29733	0.000360246
154	X:8169917	FBgn0030017	-	1.25775	3.13298	0.00409658
155	3L:19296350	FBgn0028380	+	1.93107	2.23841	0.0258465
156	X:2173239	FBgn0025839	+	2.62622	0.855704	0.00896811
157	X:2051794	FBgn0025632	+	1.8772	2.5839	0.0481001
158	2R:16650812	FBgn0024232	+	1.25598	1.05833	0.0133037
159	2L:21142013	FBgn0023388	-	0.599554	7.07305	0.0474027
160	2R:7931225	FBgn0023171	-	0.629444	1.13599	0.0147975
161	3L:13248331	FBgn0023095	+	0.617247	1.59062	0.0251352
162	2R:17470576	FBgn0022987	+	0.813002	3.64898	0.0163095
163	3L:19845496	FBgn0020389	+	1.06103	1.50071	0.00641686
164	X:8876060	FBgn0011661	-	0.870871	1.05156	0.0135287
165	3L:2563978	FBgn0010909	-	0.892181	2.02011	0.00571156
166	3R:19169519	FBgn0010768	+	1.31675	1.41251	0.0115804
167	X:15909223	FBgn0010315	-	1.30874	1.25195	0.00381552
168	3R:13661505	FBgn0004587	+	1.94824	8.80047	0.0209625
169	2L:2795087	FBgn0004242	-	5.47716	4.80347	6.28095e-06
170	3L:3902708	FBgn0003943	-	1.30225	1.38099	0.00781983
171	X:14792429	FBgn0003301	-	1.71395	0.786958	0.00535313
172	3R:31055554	FBgn0002413	-	0.592029	0.827627	0.00596722
173	2L:19106166	FBgn0002023	-	0.597656	1.33985	0.00301081
174	2L:18391051	FBgn0000636	+	0.553652	2.75789	0.0388725
175	2L:12287555	FBgn0000114	+	1.77536	0.953154	0.0122443

## Sheet: 9. minS-5'ss not in SmnΔ
#	Location	FBgn#	strand	Unused Index of 5'SS in Δ12	Unused Index of 5'SS in ΔU6atac	p-value
1	3R:11377218	FBgn0004595	+	6.40561	4.09044	0.000783765
2	2R:18820839	FBgn0010551	+	7.31302	15.8753	0.000558855
3	3L:8045947	FBgn0011817	+	4.09916	3.59393	0.00634944
4	2L:6681937	FBgn0028703	-	5.55989	7.02456	0.00459871
5	X:12019326	FBgn0030364	+	9.26928	14.2882	6.51768e-05
6	X:17625529	FBgn0030850	-	4.10367	5.90076	0.000192607
7	2L:16743571	FBgn0032600	+	6.70793	9.78594	0.000124305
8	3L:9728615	FBgn0036039	+	2.24781	3.66087	0.000153979
9	2R:11220622	FBgn0037084	+	3.20464	6.7495	0.000483154
10	3R:9012836	FBgn0037655	-	6.83217	7.86702	0.000138896
11	3R:26964117	FBgn0039465	-	7.8507	12.745	5.09774e-05
12	2R:6765535	FBgn0085421	-	2.17851	4.28971	0.000397972
13	3R:17002150	FBgn0266917	-	7.57026	7.60227	0.000784765
14	X:9338052	FBgn0085478	-	5.20242	6.65892	7.38574e-05
15	2R:10516942	FBgn0283521	-	1.83821	2.44436	0.00175821
16	2L:19908868	FBgn0263873	+	2.80015	3.81724	0.000824084
17	3R:27250407	FBgn0039501	-	1.56296	1.96401	0.0312759
18	3R:20861565	FBgn0038837	-	5.9736	6.873	0.00104468
19	3R:15793152	FBgn0038363	+	1.09114	1.76305	0.00149898
20	3R:14245244	FBgn0038214	-	1.48558	2.70001	0.000223272
21	3L:17244048	FBgn0036703	+	1.01447	1.87465	0.0323702
22	2L:7402986	FBgn0031907	+	0.654764	4.95151	0.0281584
23	2L:5213836	FBgn0031690	-	20.9271	4.11009	0.00869977
24	X:20672119	FBgn0031128	-	1.99477	10.7591	0.0253115
25	4:1077885	FBgn0024913	-	1.32811	2.20884	0.00475099
26	3L:14991327	FBgn0002778	+	1.82332	1.10968	0.00444433
27	4:1080256	FBgn0024913	-	3.06066	1.50107	0.000342497
28	3L:11619647	FBgn0036181	-	34.0744	16.2373	0.00477543
29	3R:20843034	FBgn0038832	+	1.51048	1.06934	0.000171556
30	2L:10581501	FBgn0085190	-	2.73919	1.41725	0.0096182
31	2L:5172144	FBgn0261836	+	2.7097	9.2908	0.0424265
32	2L:19910433	FBgn0263873	+	0.787638	1.78819	0.0123494
33	2L:5170857	FBgn0261836	+	1.12566	1.7089	0.0477982
34	X:9678502	FBgn0261617	-	3.01786	1.66598	0.00697783
35	X:17741018	FBgn0261570	+	0.673339	1.23686	0.00411633
36	3R:25608864	FBgn0261287	-	2.37737	6.33461	0.0402744
37	3R:22553896	FBgn0260942	+	1.05	1.27325	0.0270294
38	2L:21051685	FBgn0250867	-	24.2196	7.05485	0.0233888
39	X:2330356	FBgn0053218	+	1.07088	2.53912	0.0436189
40	2R:22408724	FBgn0053200	+	2.77159	2.36083	0.00530901
41	X:21623601	FBgn0052500	-	1.15452	1.91566	0.0301179
42	3R:25297581	FBgn0051097	-	2.36517	2.17755	0.0118371
43	2R:10135400	FBgn0050011	+	1.2874	0.906593	0.00207062
44	3R:27244645	FBgn0042111	-	0.883912	0.89253	0.00626027
45	3R:25490596	FBgn0040212	-	3.74942	1.55463	0.0156508
46	3R:21876689	FBgn0038912	+	1.80958	1.56054	0.0050781
47	3R:13010085	FBgn0038109	+	3.16721	1.22562	0.0480101
48	3R:12434179	FBgn0038049	+	1.55197	1.2466	0.0182198
49	3L:20966128	FBgn0037040	-	3.13003	10.7167	0.012602
50	3L:20347390	FBgn0036973	-	1.18463	1.25943	0.00666639
51	3L:20244578	FBgn0036959	+	1.01627	2.35769	0.00149206
52	3L:18909980	FBgn0036830	-	1.51862	4.66813	0.0108577
53	3L:18820399	FBgn0036814	-	1.91687	1.86717	0.0230411
54	3L:6089730	FBgn0035677	+	2.01333	1.6752	0.00636725
55	3L:6087607	FBgn0035677	+	1.16224	1.41954	0.0170033
56	3L:1601997	FBgn0035238	-	0.931217	1.38261	0.00783867
57	3L:1529105	FBgn0035227	-	1.39177	2.37723	0.033233
58	2R:24945072	FBgn0035084	-	0.892472	0.817414	0.0186716
59	2R:23368425	FBgn0034853	+	1.92526	1.2466	0.0492616
60	2R:13539421	FBgn0033853	-	2.07023	1.47685	0.00116755
61	2R:13515352	FBgn0033848	+	0.817135	1.21523	0.0255383
62	2R:11356326	FBgn0033623	-	2.21878	1.30966	0.0175059
63	2R:9839835	FBgn0033451	+	1.00886	1.87197	0.00445476
64	2L:10200415	FBgn0032189	-	1.18781	1.42924	0.00245783
65	2L:5537800	FBgn0031716	-	0.670891	1.44019	0.00963101
66	2L:5212862	FBgn0031690	-	9.89413	1.63812	0.00930752
67	2L:4685358	FBgn0031620	+	1.29153	0.830496	0.0315617
68	2L:3621388	FBgn0031554	-	1.65107	0.88849	0.0182536
69	2L:1975749	FBgn0031377	-	2.14379	1.23969	0.0050253
70	X:13212393	FBgn0029133	+	0.658031	1.28933	0.0105948
71	2L:13964739	FBgn0027929	+	0.796554	0.774557	0.0150589
72	3R:30519607	FBgn0027654	-	0.839714	1.39101	0.0129629
73	2R:9128370	FBgn0027561	-	0.836496	1.12967	0.00625783
74	2R:15522435	FBgn0019968	-	0.813868	1.22638	0.0101181
75	X:17154431	FBgn0016080	-	0.704333	0.808039	0.04879
76	X:5322630	FBgn0014024	-	0.80072	1.65253	0.0470381
77	X:13337095	FBgn0010198	-	1.09085	1.03111	0.00357204
78	2R:23983257	FBgn0005612	+	1.88312	1.06241	0.012678
79	3L:3817289	FBgn0004888	+	3.84239	1.16898	0.0283507
80	2R:7219169	FBgn0003090	+	0.844001	0.811231	0.00582695
81	3L:19304139	FBgn0003089	-	0.986483	4.30684	0.0246854
82	X:14271278	FBgn0002917	+	0.739062	0.904633	0.00486549

[truncated: 1 more sheets: 10. minS-3'ss not in SmnΔ]
