# Supplementary material for: Defective minor spliceosomes induce SMA-associated phenotypes through sensitive intron-containing neural genes in Drosophila
Source: Nat Commun. 2020 Nov 5;11:5608. doi: 10.1038/s41467-020-19451-z (PMC7644725; doi:10.1038/s41467-020-19451-z)
Supplement: Supplementary file 5 — Supplementary Data 3 [file 41467_2020_19451_MOESM5_ESM.xlsx]

## Sheet: minor splicing sensitive intron
Supplementary Data 3: Introns That Are Sensitive to Defective Minor Spliceosomes
Notes：1. For basepairing, 1-20 nt of U11 snRNA and 20 nt of pre-mRNA (last 5 nt of upstream exon + first 20 nt of intron) are analyzed by RNAduplex software.
	2. 1-20 nt Dm U11 snRNA: AAAAAGGGUGCUCGUCCUGG
	3. 1-20 nt Hs U11 snRNA: AAAAAGGGCUUCUGUCGUGA									Pairing with U11 snRNA (20 nt from 5'-end)
	4. minSI: minor spliceosome sensitive intron									Drosophila U11 snRNA			Human U11 snRNA
	FBgn number	gene	location	strand	5' exon (last 30 nt)	intron (first 50 nt)	intron (last 50 nt)	3' exon (first 30 nt)	notes	pairing #	free energy	pairing region	pairing #	free energy	pairing region
1	FBgn0004595	pros	3R:11377218-11378034	+	GACATGCAGTTTGACGGCATGGCTCCTACT	ATATCCTTTTACAAACAAATGCAACTTAAAACAGAACACCAGGAGTCGCT	CCTATATCTATAACGCCACCAGACATTGCGAATCCTTGACTCCTTTGCAC	TCTTCTACATTGACACCGATGCACCTGCGC	U12-type	9	-8.5	.(((((((((.&.))))))))).___6,16__:___1,11	13	-6.3	.(((.((((((((((.&.)))))))....))).))).___1,16__:___1,20
2	FBgn0010551	Phb2	2R:18820839-18821040	+	GCTGAGGGAGAAGCCGAGGCTGCTAAAATG	ATATCCTTTTACAAAACACTAACTAGAACATTTTTTCCCTTTTACATCTG	CTTACCCAATTTATTGCCACCTACTGGTTCTTCTTAACTGATATGTTTAC	TTAGGTCTGGCCGTGAAGCAGAACCCAGCC	U12-type	13	-11.4	.(((((((((((((.&.))))))))).)))).___2,16__:___1,16	13	-9.6	.(((((((((((((.&.)))))))....)))))).___2,16__:___1,19
3	FBgn0011817	nmo	3L:8045947-8046569	+	GCCACCGCATTTGGATTTCTTTCAAGAAAT	GTATCCTTTTTACAATATGAAAACAAGAAAAACTTTTCAGCGCTGAAGAG	TACAAAATTGGTTTCCACCTTAACTCTTCCCTCTTCGAATCGATCAATAG	CTATGTGATAACGGAGCTGCTGCAATCGGA	U12-type	13	-13.4	((...(((((((((((.&)))))))))))...)).___1,17__:___1,17	10	-7.4	((......((((((((.&))))))))......)).___1,17__:___1,17
4	FBgn0028703	Nhe3	2L:6681773-6681942	-	GGCGCGGCCATGGGATGCTTGACAGCATTG	ATATCCTTTTCAAAGATTAATGATAAATTATTTTATTTAAGGGCAGTATA	CATTAATTAGAAAACACCTATGCTAATGACTTCCTTAACTCCCACCGCAC	ATGACCAAATTTACTCGGGTTCGAGACTTT	U12-type	12	-9.6	.((((((((((((.&.))))))))).))).___3,16__:___1,15	14	-8.1	((.((((((((((((.&.)))))))....))))))).___1,16__:___1,20
5	FBgn0030364	LSM12	X:12019326-12019627	+	TCGATCACAACACAAAGATGCTTATCCTGA	GTATCCTTTTGCAACGAAATCCCCGAAATGCATACCCACACACACACACA	ATATCTTTGCCCCCCGTTCCTGCTCTTCTCTTCCCTTTCCAACCGCATAG	AATGCCGATCCAAGTCCACGGAGGAGCTGA	U12-type	13	-17.2	.(((((((((((((.&.))))))))))))).___2,16__:___1,15	10	-7.2	.((((..((((((.&.)))))))))).___3,16__:___1,12
6	FBgn0030850	Stas	X:17624206-17625529	-	GATGTTTGGCGTCGTGGTCGCCTACGTATT	GTATCCTTTTACCAAATCCAAAAGTACAAATCCAAAGTACGAAAAATGGC	TGAAACCGCCTACGACTGGTTACCTTGACCCAATTGAAATCCATTTATAG	CCTGCAAACATTCGCCATTCCCGGATCGCT	U12-type	10	-12.1	.((((((((((.&.)))))))))).___5,16__:___1,12	7	-6.1	.(((((((.&.))))))).___8,16__:___1,9
7	FBgn0032600	BuGZ	2L:16743571-16743759	+	GAAGAAGAAGGCCTCCAAACCCTGGTGCTG	GTATCCTTTTCGCAAAACAAAGATATAAATATTTTTTCACTGCATGTGCC	CAACGCCGCATCCCCGTGAATTTTCCTTAACTCTTAACGCAAAAAACTAG	GTACTGCAACCGTGAGTTCGATGACGAAAA	U12-type	13	-14	.((.(((((((((((.&.))))))))))).)).___1,16__:___1,16	11	-5.9	.((.((..(((((((.&.)))))))..)).)).___1,16__:___1,16
8	FBgn0036039	Naa60	3L:9728615-9728712	+	TAACGGCGGCCATCCACCCTGGACTTTATT	ATATCCTTTTTCAAAATATCTATACGCCCTAGGCTGTATCGCTTTTCTCT	CTCTATGATTTCGCTATACTTTTGGTTGCCCTCTTAACTCTCTACTGCAC	AGATCACATCAAGCACTACGCGTCGATGGT	U12-type	10	-8.5	.((((((((((.&)))))))))).___6,17__:___1,11	8	-6.1	.((((((((.&)))))))).___8,17__:___1,9
9	FBgn0037084	Syx6	2R:11220622-11220927	+	GGGATCTCGAGGACCTCGAGGACACTATCA	ATATCCTTTTGCAAAGACCATTGAAAAATCAATTCGTTACCTGGTACTCA	TCATCAGTCTCCTCGGTTTTCTCCTTAACCCATACCATTTTGACTCACAC	GCATCGTTGAGAAGAATCCAAGCAAGTTTC	U12-type	9	-8.6	.(((((((((.&.))))))))).___6,16__:___1,11	7	-6.2	.(((((((.&.))))))).___8,16__:___1,9
10	FBgn0037655	Kcmf1	3R:9012306-9012836	-	CAGGGACCGCGCGAGCTGATTTCCTTTCTG	ATATCCTTTTTCAAACAGACACATCATACATTAATTGCGCGCAATGCCCA	GTTATAAGTATAAATCCAATCACTTGGTTGCCTTAACCTGTAGACAATAC	GATGAACCCTCGGCCATCCGTCATGGCGGT	U12-type	13	-10.1	.(((((((((((((.&)))))))))).))).___3,17__:___1,15	15	-8	.(((((((((((((((.&))))))))....))))).))___1,17__:___1,20
11	FBgn0039271	CG11839	3R:25070051-25070202	+	AGCAGTCACTGTGGATTCACCATTGGCAAA	ATATCCTTTACAAAAGCAAAAAACCCACTGAAATTCTATTGTTGTTTACA	TTCGAATAAATATCCAGCTAGTTGGTTTCCTTAACTGAACTTAACTATAC	GTATGACTCCTCGGGCATCTTGACCTGCAT	U12-type	8	-7.6	.((((((((.&.)))))))).___6,15__:___2,11	7	-6.1	.(((.((((.&.)))).))).__14,23__:___7,16
12	FBgn0039465	Tsp97E	3R:26963521-26964117	-	GTCAAGCACCACCAAGTGATGCTCTTCTTC	GTATCCTTTTTCCTCAAAGCCTATCAATTTACAATATGTATATGCATATG	AGAAGCACTGCCCGGTTTAGCCTTAACCTTTAGACTCTCCGCGGCTTCAG	TACATGATCATTCTGTTCATGCTGTTCCTG	U12-type	11	-12.3	.(((((((((((.&))))))))))).___5,17__:___1,12	8	-6.1	.((((((((.&)))))))).___8,17__:___1,9
13	FBgn0085421	Epac	2R:6764737-6765535	-	CGTTCAGCTGGTTGATGAATTGGCCAATTA	ATATCCTTTTTAAAACAACAAAAATCACCAAAAAAATTCCGTAAGCCTTT	ACGATTCACAATCACAAAAGAAATTGGTTTCCGCCTTAACCGCCGTGCAC	CTTCCACTGCGATGCCCATGAGGACGCCCA	U12-type	10	-9.1	.((((((((((.&)))))))))).___6,17__:___1,11	8	-6.7	.((((((((.&)))))))).___8,17__:___1,9
14	FBgn0266917	Sf3a1	3R:17002029-17002150	-	GGATTATCTATCCGCCGCCGGAAGTTAGAA	GCATCCTTTGCCAAAAAGAAAACAAACTTTTTTCTCAATTTAGCCATTTT	ATACACATTTAGCGTTTCCCATACTCAGTTATCAAAGCTTTAACTATTAG	ATATCGTTGACAAGACCGCCAGTTTTGTGG	U12-type	10	-14.4	.((((((((((.&.)))))))))).___4,15__:___2,13	12	-12.9	(((((((..(((((.&.)))))))))))).___1,15__:___2,15
15	FBgn0085478	Zdhhc8	X:9337893-9338052	-	CAACATCAAGGACACGGCGCCCATCGTAGC	GTATCCTTTTGCCAAAACAGACAACGACTCTTTTGAAACCATATATCATA	TCTGCTTTATACCCCCACTTGGTTTGACTTAACCCTCTATCCGTATATAG	CATTATCCTGATGGGCCTGGTGACCATTTT	U12-type	11	-12.4	.(.((((((((((.&.)))))))))).).___3,16__:___1,14	10	-6.5	(.(((....((((((.&.))))))))).).___1,16__:___1,13
16	FBgn0283521	lola	2R:10516920-10516944	-	CAATGAAGAAAGGAATAACTTAGAGCCCAA	GTCTTAAGCAGTTACTATATATTTT	GTCTTAAGCAGTTACTATATATTTT	GTGAACCGTTGATGAATGTGAATCGAATTT	new minSI	11	-7.3	.(((.(.(...((((.((.&.)).)))).).).)))___1,19__:___5,20	7	-6.2	.(((((((.&.))))))).___3,11__:___4,12
17	FBgn0270925	CG4836	3R:20016758-20016825	+	AGAAATGCGATCGCAAGAAGAAAAAGGATG	GTGCGTAGTCATGTGATAGTGTATAGTTGCTCAGTTCCCTCAGGTCAATC	GTGTATAGTTGCTCAGTTCCCTCAGGTCAATCATCCTGTTCCCAAGACAG	AATAGGCAATCTCTTGACCCGGAGTTCTAT	new minSI	10	-11.7	(((((((((.(.&.).)))).))))).___1,12__:___5,18	8	-6.9	.(((((.((.(.&.).))..))))).___1,12__:___5,17
18	FBgn0266709	Zmynd10	3L:13024881-13024937	-	CTGCTGCAAGAAGGTGCACTACTGCTCCCG	GTGGGTTGGACGCAACTTTTGCGGAGTTCGCTTCTTCTATAATATTTTTT	GGACGCAACTTTTGCGGAGTTCGCTTCTTCTATAATATTTTTTCTTTCAG	TGATTGTCAGCTCAAGGATTGGCCACAGCA	new minSI	11	-11.3	.(((((..((((((&.))))))...))))).__12,25__:___3,18	12	-6.7	.(.(..(((.((..(((((&.))))).)).)))..).).___7,25__:___1,19
19	FBgn0264297	CG43775	2R:24123525-24123583	-	CGTGGGCGCCAACTGCAATCCATCCATCAA	GTGAGTACGCTGGTGTCGCGGTAGCGAACGTGTTATCCCCGAACCCGCTG	CTGGTGTCGCGGTAGCGAACGTGTTATCCCCGAACCCGCTGCTCCACCAG	GTTCTGCCACTTCCTGACCTGCTACTTCGA	new minSI	12	-13.5	.((.((((((((.((.&.)).))))))).).)).___2,17__:___4,20	10	-7	.(((((.((.(((.&.))).)).).)))).__10,23__:___6,20
20	FBgn0263873	sick	2L:19908868-19908938	+	TCAGAGCCTCAAGAGCGGTAACAACAACAG	GTAAGATTCTTTTGAGGTCATCACGTATATATCATTTCTATATGATTATT	CACGTATATATCATTTCTATATGATTATTAAAAAATGTATCTAATTCCAG	CCTCCGACCCCCGAGCATTAAGAGCGGCAT	new minSI	14	-11.5	.((((..((((((((((.&.)))))))).))...)))).___2,19__:___1,20	11	-8.8	.((.(..(((..(((((.&.)))))..)))..).)).___2,19__:___3,20
21	FBgn0261928	CG42795	3R:10248970-10250927	+	GAGGAGCGTAAGGATCGGGAGAGCAGTAGG	GTAAGACGTGATAACTTGTTGCCAAATTATTTTGCTGATAATCGTAGCGA	CTATACCAATTGAACGATATATATTGTATTTAATTAAATACCAATTGCAG	TTGTTGAATTTCAATTATGCAAAAGACACA	new minSI	8	-7.1	.((((.(....(((.&.)))....).)))).___9,23__:___3,17	9	-6.2	.((((.((...(((.&.)))...)))))).___9,23__:___4,17
22	FBgn0261287	ymp	3R:25593532-25593585	-	AGTCTATATTACCCAGCGAAGTACCTCAAG	GTGAGTCCAGTTCATAACCCACTCGGAGCCATCACAAACCATTCTGCCTA	GTCCAGTTCATAACCCACTCGGAGCCATCACAAACCATTCTGCCTAACAG	TTCATGAGGTTCAATCAAAAGTGCGAGGTC	new minSI	12	-12.1	.((((((((..........((((&.))))))))).))).___3,25__:___5,19	11	-8.7	(((.((.((((((.&.))))))...)).)))___1,14__:___5,20
23	FBgn0260436	CG42531	2R:11864307-11864371	+	TTAACTTAGTGGTGCTTAACTTGGCGGGTC	GTAAGTTTGGGGCTGGCAGATCCATTTAAATGATCACCCTGGTAATGCAT	GCAGATCCATTTAAATGATCACCCTGGTAATGCATCCCACCTTCATCTAG	AGGAGTTCATCGCACACATTGAGCAAGCGG	new minSI	9	-12.3	.(((((.((((.&.)))).))))).__13,24__:___8,19	7	-7.9	.(((((((&.))))))).__18,25__:__10,18
24	FBgn0053293	CG33293	3R:5240579-5240639	-	CTAGACATATATTTTTTAATATTTTGTAAG	GTGCGTAAATACTTAACATTTTTTTTTAAAGTTTATTGATCGATAAACAC	CTTAACATTTTTTTTTAAAGTTTATTGATCGATAAACACGGTTTGTGCAG	AGATTCCTTCCATTATGGAACGATTCGCAC	new minSI	11	-7.5	.(((.(((....(((((.&.)))))..)))))).___3,20__:___5,19	7	-5.3	(..(((.((.(.&.).)).)))..).___1,12__:___5,17
25	FBgn0052846	CG32846	3L:2951441-2951495	-	AAATGCGCCTAAGCAATCTACTTTGGATCG	GTGAGTTCAAACCCTTCTAGGACATTATTAGGTATTTGATACGATGTACC	TTCAAACCCTTCTAGGACATTATTAGGTATTTGATACGATGTACCAGCAG	TTCAACTGTCCATAATTATCTGCGCAATCG	new minSI	13	-15.1	.(((((((....((((((.&.))))))))))).)).___4,22__:___3,18	11	-9	((.(((.((((((.&.))))))))))).___1,14__:___5,17
26	FBgn0051601	CG31601	2L:22043701-22043755	-	TGGCCGAGCTAATGAGTACAGCTCTTGAAG	GTGAGAAGATTTTTGGGAAAGAAGATTAAACCATTCTTATACATGGTTGT	AAGATTTTTGGGAAAGAAGATTAAACCATTCTTATACATGGTTGTTTAAG	TGCGGCAAATAAGATGTCACATTCTGATGG	new minSI	12	-9.2	.(((((((....(((((.&.)))))....)))).))).___3,20__:___1,19	12	-6.5	.(.(..(((((.(((((.&.))))).)))))..).).___3,20__:___2,19
27	FBgn0039501	TTLL6B	3R:27250351-27250407	-	CATGAACGTCGACGAGGAGCGGCCAGCCAG	GTGATCTTCCTTAGCTTTGGATCCTTATTGGATAACGCATCTAACATAAT	TCCTTAGCTTTGGATCCTTATTGGATAACGCATCTAACATAATCCCCCAG	CGAAACCAAGAGTACCATCTGCGTGTCCAA	new minSI	14	-15.4	.((((((((.(.(((((.&.))))).).))).)))))___1,18__:___3,20	11	-6.1	(.((((...........((((((.&.)))))))))).).___1,24__:___4,17
28	FBgn0038837	KaiR1D	3R:20861511-20861565	-	AAGGTGTGGAAAGGGTTGCCAAGGGAAAAG	GTGAGTTGAAGGATATTTTTGAGAGAAAGGAATACGCAATAATTTTGCTT	TTGAAGGATATTTTTGAGAGAAAGGAATACGCAATAATTTTGCTTTTCAG	GATCCTATGCCTTTCTGATGGAGTCCACCT	new minSI	8	-9	.((((((((.&.))))).))).___3,12__:___9,19	12	-4.6	.(((...((((....(((((&)))))...))))..))).___6,25__:___1,18
29	FBgn0038363	Acyp2	3R:15793152-15793209	+	GGAGGCTCCTATGATGAATTTAATGGAAAT	GTAGGTACCGCTGCACTCCACTAATTCAATCATTTAACCATCGCCCACTA	CGCTGCACTCCACTAATTCAATCATTTAACCATCGCCCACTAATTTGAAG	GAAACATTGGCTGGAGAACAACCGAATTCC	new minSI	12	-13.5	.((((...((..((((((.&.)))))).)).)))).___6,24__:___5,20	11	-5.9	.(((((((..((.((.&.))))..)))).))).___3,18__:___4,19
30	FBgn0038214	CG9616	3R:14245190-14245244	-	GCGACATTCGAAATGCAAGGAAAGCGCGAC	GTGAGTAGTTATACATCTTTTAGATACGAATATCTGCATCTTTGAACTTC	TAGTTATACATCTTTTAGATACGAATATCTGCATCTTTGAACTTCCCAAG	TTGTTTGTGGGTTCAATGAACACGTATCCC	new minSI	10	-8.5	.(((..(((((.((.&.)).)))))))).___2,16__:___5,17	10	-11.6	((((((.((((.&.)))).)))))).___1,12__:___7,19
31	FBgn0036815	HipHop	3L:18821250-18821306	+	TTTGTTGCGTTTGGAAGTTAAAATGCCAGT	GTAAGCATTGTTTTGTAAGCCCGAGTTGTGGAGAACTAGGTGCATGATCT	TTGTTTTGTAAGCCCGAGTTGTGGAGAACTAGGTGCATGATCTATTCCAG	ATGGCCTCCATTGACGAGGGCTCGCGCGTT	new minSI	14	-13.9	((((....((((((.((((.&.)))).))))))....))))___1,20__:___1,20	7	-5.2	.(((...((((.&.))))))).___1,12__:___7,15
32	FBgn0036703	CG7707	3L:17244048-17244109	+	TACACAATGGCAATTTTCGGCCTATTGCGA	GTGAGTTAAGTCCTTTGCTCCTTGAGTCTACCGTGTTGTGAGCTGTGCAC	CTTTGCTCCTTGAGTCTACCGTGTTGTGAGCTGTGCACATATCTCTGCAG	CAATTTCGAAATTTTAGAATCCTGGGATTC	new minSI	13	-11.2	.(((((((.......((((((.&.))))))))))))).___1,22__:___2,16	14	-14.5	.((((..((....((((((((.&.))))))))))..)))).___1,22__:___2,19
33	FBgn0034837	RpL22-like	2R:23247726-23247777	-	AAACCTATTTTTGATACTAATTTCTTTGGA	GTAAGTTAATTGTTTCAAAATTTTAGGCGTGTGCTCATGTTTTGCCATAT	AAGTTAATTGTTTCAAAATTTTAGGCGTGTGCTCATGTTTTGCCATATAG	GAATGAGTTCCCAGACGCAGAAAAAGAATG	new minSI	5	-5.8	.(((((.&.))))).___3,9___:___8,14	5	-5.1	.(((((.&.))))).___2,8___:___7,13
34	FBgn0031907	CG5171	2L:7402986-7403228	+	GAGAAGTTCCAAGTACCCGGCTACCTTAAG	GTGACTTGATCTTTTGAGCTGATTGTACTCGGGTGATAATTACCCGCTGA	GATAAGACAATTTCAAACGCGGAACTAATCTCCTCACACAATTGTTTCAG	TGAAATCTATCGTATTTTTATTGGCATTAC	new minSI	13	-8.8	.((((((....(((((((.&.)))))))..))).))).___3,21__:___2,19	12	-6.3	.((((..((((((((.&.)))))).))..)))).___6,21__:___2,18
35	FBgn0031853	TTLL3B	2L:6735731-6735783	+	TGCGGAATGGAAACCACTTTTTTTTGGACA	GTAGGTACTCCTAAGCATATTCATAAAATACTATGAAATATTTTCTTTTT	GGTACTCCTAAGCATATTCATAAAATACTATGAAATATTTTCTTTTTAAG	ATCCAATGACACAGAAAACAATAATATGCA	new minSI	12	-13.7	((((....(((((.(((.&.)))))))).)))).___1,18__:___4,18	12	-12.3	.(((((.((((...(((.&.)))))))))))).___1,18__:___4,17
36	FBgn0031690	CG7742	2L:5213784-5213836	-	AGTGGAACGAACTGAGCAACTACAATATGG	GTAGGCATTTCGTAAATATTGAAGCTAACAATTAACCATGGTTAAACTTC	GGCATTTCGTAAATATTGAAGCTAACAATTAACCATGGTTAAACTTCTAG	ATCTGGCCAACTATAGGCCTGTTTACGCTC	new minSI	10	-9	.(((..(((((((.&.)))))))..))).___3,16__:___5,18	9	-5.7	(((((..((((.&.))))...))))).___1,12__:___7,20
37	FBgn0031690	CG7742	2L:5212663-5212714	-	CCCGATCAATTGCTGGTCCTCTGGGATCTG	GTACGAAATACACCTCCGTTCTTATTGGCAGTACTTATCCCTTCCTTTTC	ACGAAATACACCTCCGTTCTTATTGGCAGTACTTATCCCTTCCTTTTCAG	ATCCTTGGCTTTGATAGCTTGGAGATCCTT	new minSI	11	-11.4	.((.((((....(((((.&.))))).)))))).___4,21__:___5,18	8	-7.5	.(((((......(((.&.))).......))))).___6,21__:___4,20
38	FBgn0031469	CG18558	2L:2843708-2843757	-	TGCTCCTTTCGCGTTGTTTACCATAATCAT	GTGAGCGGTTATTTAAATAATTCTATTCCATATTATATTACCATTTCTAG	GTGAGCGGTTATTTAAATAATTCTATTCCATATTATATTACCATTTCTAG	AGCTGGGAGAGCTGTTTTGGAGGAGCAGTG	new minSI	11	-9.4	.((.(((((((.((.&.)).)))))).).)).___2,16__:___5,20	11	-8.7	.(((((..((.((((.&.)))).))..)))))___1,16__:___6,20
39	FBgn0031407	CG4270	2L:2264043-2264096	+	GGTGGAAATGGGTTCGGGTGTGGCCCGAAA	GTGAGTCTTATGGCTATGGCTATGGTAATCCTATTCATACATGTCTTCCA	GTCTTATGGCTATGGCTATGGTAATCCTATTCATACATGTCTTCCAATAG	AGCGGATAGAACTTGGGTGGTTTGCAACTA	new minSI	8	-5.2	.((((((((.&.))).))))).___6,15__:___5,15	12	-9.8	(((.((.(((((((.&.))))))))).))).___1,15__:___4,18
40	FBgn0031128	hydra	X:20672047-20672119	-	CAAAGGTCCAGAATAGGGGCCAGAGAGCAG	GTGTGTTACATTGTTTGCCAATTAGTTATTTACCACAGATCAATTGTAAT	AGTTATTTACCACAGATCAATTGTAATGGGCTTAATAATCCGGAAAGCAG	AAAAGCCTCCGCGGCTATCAGCCCGCCAAT	new minSI	14	-8.9	.((((((.(...((((.(((.&.))).))))).)).)))).___2,22__:___2,20	9	-7.5	.(((((.((.((.&.)).)).))))).___1,13__:___4,16
41	FBgn0024913	Actβ	4:1077830-1077885	-	TGGTTGTTGATGAGTGTGGTTGCCCTTAGC	GTAAGTAATAACACAATCTTATTTTACCTAATTCTATAACAAAATTACTT	AATAACACAATCTTATTTTACCTAATTCTATAACAAAATTACTTTTACAG	CTTGCCTTACAATTTTATATTTTCCGTCCG	new minSI	7	-3.6	.(((..((((.&.))))))).___3,13__:___8,16	7	-4.2	.(((.((((.&.)))).))).___3,12__:___7,16
42	FBgn0015376	cutlet	2L:3709416-3709474	-	CTGTTCGCCGTGTGGGATGCTATTTTTCGG	GTGCGCTTTTGTATGTTGCGTGTTTGTGGGGTGCTATTTAATGTTATTTC	TGTATGTTGCGTGTTTGTGGGGTGCTATTTAATGTTATTTCTGTTTTCAG	ATACAACGTCCGCGGAAAACCCTGCACACA	new minSI	12	-14.9	.(((((((.(((((.&.))))).))))))).___2,16__:___1,15	11	-11.5	.((((.((.(((((.&.))))).)).)))).___2,16__:___1,15
43	FBgn0003353	sei	2R:24051478-24051540	+	CATTCACTATTTGCGTGATGCTCGTTGGAT	GTAGGCAACATCGATATATTTCTTTAAATACGTGTAATGAGACCTTTAAT	ATATATTTCTTTAAATACGTGTAATGAGACCTTTAATTTCCCCCCTCAAG	CTCTTATGTATGCAAGTATTTTTGGAAACG	new minSI	9	-10.2	.(((((..((((.&.))))))))).___1,13__:___8,18	8	-6.6	.((((.((((.&.)))).)))).___2,12__:___7,17
44	FBgn0003089	pip	3L:19300919-19300970	-	TTACTTTTGCGGCAATGCGGCCGATTGTCT	GTGAGTACCCTGAGACCTCGTTGAATAATCCTTAAAGTATACCCCTCTGT	GAGTACCCTGAGACCTCGTTGAATAATCCTTAAAGTATACCCCTCTGTAG	ACCCTTTAATTCCCACCATGCTACGCAAGT	new minSI	10	-16.9	.((((((((((.&.)))))))))).___6,17__:___4,15	7	-6.4	.(((..((((.&.)))).))).___7,17__:___4,13
45	FBgn0002778	mnd	3L:14991327-14991374	+	TGTAGTTAGGATAAGTCTCAATTTACCCCT	AAGATAGGTTAGCAACGCGAAATTTTGAAAACCTACGCACAACATTAC	AAGATAGGTTAGCAACGCGAAATTTTGAAAACCTACGCACAACATTAC	AAAAGTGTTATTGTAAATAACTCAAATGCA	new minSI	10	-9	.((((..(((.((.(.&.).)))))...)))).___9,24__:___5,20	9	-8.8	.((((((..(((.&.))))))))).___7,19__:___7,17
46	FBgn0015222	Fer1HCH	3R:30386597-30386717	-	GCCATGAAGGTCAAGACCAAGAGTGCAAAG	GTTTTTAAAATATTAAAATTTACCTAAGTTCTGATTACAAAAATAAATTT	TATATTGTTATCGTGGTCCCCCGACTTAACCCAACCTTATCCCATTGCAG	GCTCCCTGGCTGTTCCTGAGATTACCAAGG	new minSI	3	-2.6	.(((.&.))).___3,7___:__15,19	10	-4.9	((.((((((((.&.)))))))).)).___1,12__:___3,15
47	FBgn0024913	Actβ	4:1078830-1080256	-	CGCAGGAAATAATTACATTTGCTGAAGAGG	GTGAGTAGATTTTTATTCAACACAGGATTAAACGCTATCGTCGAGGGCAA	TGACTGTGTGTAGTCTTCTTATTCATTGGCATAATATATTTTATTTTAAG	GAACCCAATATCGACAATATCGAATACTCG	new minSI	15	-13.6	.((((((((((..(((((.&.)))))..)))))))))).___2,20__:___1,19	13	-7.5	.((.((.((((...(((((.&)))))..)))))).)).___1,20__:___1,17
48	FBgn0026141	Cdlc2	2L:1344516-1344569	+	GAGCAAGAGCCGGATAGACAGAGCCCCAAA	GTGAGTCGGCAAAATCAAATAATACAAATACTGAATACACAGGTAGCCCC	GTCGGCAAAATCAAATAATACAAATACTGAATACACAGGTAGCCCCAAAG	CCTTTGCGCAGATAAACAGCAAGAGTGATA	new minSI	10	-7.6	(((...((((.((.(.&.).))))))...)))___1,16__:___6,20	5	-5.6	.(((((.&.))))).__11,17__:__12,18
49	FBgn0030840	p-cup	X:17446840-17446909	-	GCCTCGTGGTGGCCCGCAAGGCCTTTAACG	GTGGGTTACATGCCACTTAACACCTTGTGGCGCCTCCATTAACGCCCACC	CACCTTGTGGCGCCTCCATTAACGCCCACCTTCTGCCCATTAACCCCCAG	AGGCCCGCAGTTGCAATTGTCTGATCTGGC	new minSI	13	-10.6	.(((((((.....(((.(((.&.))))))))))).)).___4,24__:___3,18	14	-8.5	.((((((((......(((.(((.&.)))))).)))))))).___2,24__:___3,19
50	FBgn0034850	CG9875	2R:23357835-23358239	+	GCGTAGACTGAGCATGGGTCTCAATCCAAA	GTGAGTAGCGCTTGCACATAACTCCTTCCCTTAAACACCCCATCCGAAAT	TCTCCAGCTCATTTTTCTTCTAATTTCCATTGCAATATCTTTGCTTTCAG	ACTGCAGACGACATCAAATTATTGCACGAT	new minSI	11	-11.8	.((.((..(((((((.&.)))))))..)))).___4,19__:___5,19	10	-9.1	.((.....((.(((.(((.&.))).))).))....)).___1,19__:___3,20
51	FBgn0035009	CG16837	2R:24475545-24475615	+	AAGCACTCCAGTGGTAAAGAAGGCGGTTAT	GTAAGTTGGAACACGAAATCGTCAACAGCAACAGACCCCTTGACCTGCTC	TCAACAGCAACAGACCCCTTGACCTGCTCCGCATTTGTCCATCTCCCTAG	TCGCAGTCGATCCTACGATGGGGATGCGTT	new minSI	7	-4.7	.((...((.(((.&.))).))...)).___8,20__:___7,19	5	-6.4	.(((((.&.))))).__16,22__:__14,20
52	FBgn0035231	Pcyt2	3L:1554011-1554077	+	CTACCGCTCTTTATGGACTTTGAGGATTTT	GTAAGGCTACTCCTTAGAGGAACAGGAGTTGCCACATACTAATCTCTCTA	AGGAACAGGAGTTGCCACATACTAATCTCTCTACCCCAAAACGCCTCCAG	AGCATTTGCCAGCCTGCTCCTTTCTCGTAC	new minSI	9	-8.4	.(((.((.((((.&.))))))))).___9,21__:___3,13	8	-6	.(((...(((((.&.))))).....))).___9,21__:___3,17
53	FBgn0035889	mkg-p	3L:8404511-8405213	-	AACATATTGCATTGTTTTGCGTAAATAAAA	GTAAGTTTCGCAGGCAATGGCCTCGAATCAGCAAATCAATACGCAGCTAA	GAATAGAATAAACCTGGCCGTTAAGCAGTAATTAAAACGATTTTTTACAG	AAATGCCGGCCCCTGCCTCGGAATCAACTT	new minSI	5	-5.9	.(((((.&.).)))).__15,21__:__13,20	8	-7.1	.((((.((((.&.))))))))__12,22__:__12,20
54	FBgn0035988	CG3982	3L:9417037-9417095	-	GGCTATCATGCCTCCAAGACGAGCGTTGCT	GTAAGTTGGTCGACTAACTAACACTCCTCGAGATGATGACTGAATAACTT	TCGACTAACTAACACTCCTCGAGATGATGACTGAATAACTTGGTTTACAG	TCACGCCATGCCGCTGGTGGTGGAGTAGCA	new minSI	8	-7.8	.((.(((...(((.&.)))..))).)).__12,25__:___6,18	8	-5.1	.((..((..((((.&.)))).))..)).___4,17__:___6,18
55	FBgn0036181	Muc68Ca	3L:11613585-11619647	-	ATCCTCTTCGAATGGTGATGGAAACTCTAC	GCAGTCCTCGACAACGACAACAACTACAACGACGACATCTTCCGATGGTG	ACGACAACAACTACAACGACGACATCTTCCGATGGTGGCGAATCTACCAC	CTCATCTGACCCCGTTGTGGAAGTCAGTCA	new minSI	7	-7.5	.(((.((((.&.))))))).___5,14__:___4,12	11	-9.6	.(((((((((((.&.))))))...).)))).___2,14__:___4,20
56	FBgn0038832	CG15695	3R:20843034-20843084	+	AACTTCAGCCAATGCGGATCATAAGTACAA	GTAAGTTTCCAAGGACATAGAGATGGACACTGAAGATTAGTATCCCGGCA	TAAGTTTCCAAGGACATAGAGATGGACACTGAAGATTAGTATCCCGGCAG	GCTGGGTCCTTGCGTAGAATTTCACCAGGA	new minSI	7	-9.1	.((.(((((.&.)))))))__13,22__:__13,20	5	-4.9	.(.((((.&.)))).).__16,23__:__12,19
57	FBgn0051068	CG31068	3R:27235438-27235496	+	CCACCTCACAAAGATCGGTGCCGAGCAATC	GTAAGTCAAATAAGTTTGTGGCAACTAAATCAACTAAATCTAACTGCTCG	ATAAGTTTGTGGCAACTAAATCAACTAAATCTAACTGCTCGAGTTTATAG	GATATGCGAATAATCCCGAGCTAGATTCCT	new minSI	4	-1.3	.(((.(.&.).))).___2,8___:___4,10	7	-4.5	.((.(((((.&.))))).)).___4,13__:___6,15
58	FBgn0052438	SMC5	3L:21573134-21573189	+	CTTGCAACATGTCACCCACGTGCCATTCAG	GTGATTGCGGAACCCAGCTGCAAACTGACGCCCGATTTATAGTTCTCCAT	GCGGAACCCAGCTGCAAACTGACGCCCGATTTATAGTTCTCCATTTCTAG	GTGTGTCGATGAAATAAATCAAGGCATGGA	new minSI	12	-14.5	.((((.....((((.((((.&.))))..)))))))).___2,21__:___5,20	13	-12.8	.(((.(.....(((((((((.&.))).))))))).)))___1,21__:___5,20
59	FBgn0085190	CG34161	2L:10581441-10581501	-	GCCAATTCGAGGTGTTTGGTCATGTGCAAG	GTAAATATAAATCCAATTAAACGGAGGCATATATTAGCTGATTAAATACA	TCCAATTAAACGGAGGCATATATTAGCTGATTAAATACATCACTTTTCAG	GTGTCTTCTTTCGCAAGGTAAGTGCTTTAC	new minSI	7	-5.8	.(((.........((((.&.))))......))).___3,20__:___5,19	7	-3	(((((((.&.)))).))).___1,8___:___7,16
60	FBgn0261836	Msp300	2L:5172144-5182473	+	GAACTTCCTATTTCCGAGGAACCCAAGAAG	GTAGTAGAACCGGAGAAGAAACCTGAAGAACCCAAAAAGCCAGCATATGC	TCTTCCTGTCGATGACTCTTCGAACTCGTGGATGGATGTCTTGGACGAAC	CTATGAACTTCTCTGACGACGAAGAGGAAC	new minSI	9	-7.8	.(((.(..((.(((.&.))).))..)))).___3,17__:___6,19	8	-7.1	.((((((((.&.))))).))).__15,24__:___8,18
61	FBgn0265342	CG44296	2R:10050561-10050621	+	AGTGGATATCCAGGCGGCTCTCCTGGGGCG	GTAGTTAATCCAAGGTCAACACGCAGCTAACCATTCTAAGAACTTACAAT	AAGGTCAACACGCAGCTAACCATTCTAAGAACTTACAATTTCCCTCACAG	AACTTACCCTTTGGCTTGGATAGTCCAATG	new minSI	12	-12	(((((..(((..((((.&.)))))))))))).___1,17__:___5,18	9	-9.5	.(((((.((((.&.)))).))))).___1,12__:___6,17
62	FBgn0284421	Psn	3L:20432708-20432766	+	ACCAGCTACATTTCTTTGGTTTCCTTAACT	GTGAGTAGTCCAACTCCTGCGAGTGTCAAGCTCGGTCCTAATCGGTGGTG	CCAACTCCTGCGAGTGTCAAGCTCGGTCCTAATCGGTGGTGCTCCCCAAG	AAATCCCATCACACAACTACGGCTTCGCAG	new minSI	9	-9.3	.((((((.(((.&.))))))))).___6,17__:___5,15	9	-8.5	.((..((.(((((.&.))))).))..)).___4,17__:___5,18
63	FBgn0285892	tea	2R:9895486-9895545	+	AAATGCTGAGAGGCTTTATGAATTATCGAG	GTAAAAAAAATAATGTTTAAAGGATTAGCAAGCACATTTATACAACACGA	TAATGTTTAAAGGATTAGCAAGCACATTTATACAACACGATTATATTTAG	CAAACTGAAGATCGGGTGGAATTATACGGC	new minSI	4	-4.9	.((((.&.)))).___1,6___:__10,15	5	-5.5	.(((((.&.))))).___2,8___:___7,13
