# Supplementary material for: Defective minor spliceosomes induce SMA-associated phenotypes through sensitive intron-containing neural genes in Drosophila
Source: Nat Commun. 2020 Nov 5;11:5608. doi: 10.1038/s41467-020-19451-z (PMC7644725; doi:10.1038/s41467-020-19451-z)
Supplement: Supplementary file 6 — Supplementary Data 4 [file 41467_2020_19451_MOESM6_ESM.xlsx]

## Sheet: rescue list
Supplementary Data 4: Candidate Genes and Their Minor Spliceosome-sensitive Splice Sites
					Significantly affected splicing sites
	Gene	FBgn#	Intron location	Strand	ΔU12	ΔU6atac	ΔSmn	Rescue SMA
1	Pcyt2	FBgn0035231	3L:1554011-1554077	+	5' & 3' SS	5' & 3' SS	5' & 3' SS	Yes
			3L:1554402-1554460	+	5'SS	5'SS	5'SS
2	Zmynd10	FBgn0266709	3L:13024881-13024937	-	5' & 3' SS	5' & 3' SS	5' & 3' SS	Yes
3	Fas3	FBgn0000636	2L:18387318-18391051	+	3'SS	3'SS	3'SS	Yes
4	CG10171	FBgn0036353	3L:13386539-13386600	-	5'SS	3'SS	5'SS	No
5	Got2	FBgn0001125	2L:1986106-1986796	-	5'SS	5'SS	5'SS	No
6	rut	FBgn0003301	X:14792429-14793125	-	3'SS	3'SS	3'SS	No
7	sei	FBgn0003353	2R:24051478-24051540	+	5' & 3' SS	5' & 3' SS	5' & 3' SS	No
8	Plc21C	FBgn0004611	2L:334258-335414	+	5'SS	5'SS	5'SS	No
9	cnn	FBgn0013765	2R:13443693-13443752	-	5' & 3' SS	-	5'SS	No
10	Pdk1	FBgn0020386	3L:132810-135457	+	5'SS	5'SS	5'SS	No
11	Pka-R2	FBgn0022382	2R:9997221-9997703	-	3'SS	-	3'SS	No
12	galectin	FBgn0031213	2L:71805-71949	+	3'SS	3'SS	3'SS	No
13	sgg	FBgn0003371	X:2656872-2659147	+	-	3'SS	3'SS	No
14	Cnb	FBgn0035295	3L:1947786-1947846	+	3'SS	3'SS	3'SS	No
15	Fer2	FBgn0038402	3R:16150183-16150306	-	5'SS	5'SS	5'SS	No
16	KaiR1D	FBgn0038837	3R:20861309-20861390	-	5' & 3' SS	5' & 3' SS	3'SS	No
			3R:20861930-20861987	-	3' SS	5' & 3' SS	5' & 3' SS
17	CG16984	FBgn0062517	3L:2595976-2596031	+	5' & 3' SS	5' & 3' SS	5' & 3' SS	No
18	MCPH1	FBgn0260959	2R:11896815-11897108	-	3'SS	3SS	5' & 3' SS	No
19	Pde1c	FBgn0264815	2L:11818850-11821006	-	5'SS	5'SS	5'SS	No
