# Supplementary material for: Defective minor spliceosomes induce SMA-associated phenotypes through sensitive intron-containing neural genes in Drosophila
Source: Nat Commun. 2020 Nov 5;11:5608. doi: 10.1038/s41467-020-19451-z (PMC7644725; doi:10.1038/s41467-020-19451-z)
Supplement: Supplementary file 9 — Source Data [file 41467_2020_19451_MOESM9_ESM.xlsx]

## Sheet: Fig 1
Fig 1B
						Fig 1B legends
						1:WT
						2:U12Δ/Δ
						3:U6atacΔ/Δ
Fig 1D	Fig 1D legends
	1:WT
	2:U12Δ/Δ
	3:U6atacΔ/Δ
Fig 1E
	wt green			wt red			Smn RNAi green			Smn RNAi red			U12Δ/Δ green			U12Δ/Δ red			U6atacΔ/Δ green			U6atacΔ/Δ red
																								strain	sample1	sample2	sample3	AV	STDEV	significance
																								wt	71	77	69	72.3333	3.39935
																								Smn RNAi	22	27	30	26.3333	3.29983	0.000163854
																								U12 del	21	18	24	21	2.44949	0.000125794
																								U6atac del	20	11	16	15.6667	3.68179	9.33123e-05
Fig 1F
			path					body
	strain	repeat	area	mean	min	max	path length	area	mean	min	max	body length	movability (body length/min)	average movability (body length/min) and STDEV	significance
	WT	1	26334	245.365	0	255	253728	1152	198.837	0	255	32349.9	7.84324
		2	18156	244.424	0	255	192018	1352	204.124	0	255	34392.2	5.58318
		3	20178	242.969	0	255	242762	3336	235.323	0	255	32821.2	7.39648
		4	27588	244.138	0	255	299661	3744	238.024	0	255	31779.1	9.4295	1.23033
		5	25432	244.943	0	255	255770	1560	213.143	0	255	32648.5	7.83405	7.61729
	Smn RNAi	1	3080	232.447	0	255	69463.2	2921	234.192	0	255	30390.1	2.28572
		2	8320	238.743	0	255	135258	3080	231.872	0	255	35617.1	3.79756
		3	5358	224.902	0	255	161265	3483	234.48	0	255	35735.6	4.51273
		4	7728	239.359	0	255	120874	3154	235.845	0	255	30207.4	4.00145	0.748743
		5	2592	216.632	0	255	99449.9	4024	240.436	0	255	29302.8	3.39387	3.59827	0.00101579
	ΔU12	1	483	176.44	0	255	37944.5	2144	225.374	0	255	31759.1	1.19476
		2	7744	239.55	0	255	119645	2943	234.463	0	255	30220.2	3.9591
		3	7896	242.288	0	255	100374	2325	227.538	0	255	31924.6	3.1441
		4	1692	213.946	0	255	69463.4	2734	231.4	0	255	32261.2	2.15316	1.01099
		5	4480	229.454	0	255	114446	2844	232.698	0	255	31713.4	3.60876	2.81197	0.00035968
	ΔU6atac	1	800	217.897	0	255	29682.4	1682	217.546	0	255	31498.8	0.942334
		2	759	202.588	0	255	39780.7	2511	231.04	0	255	30081.8	1.32242
		3	4290	236.24	0	255	80480.4	3744	237.865	0	255	32076.7	2.509
		4	3103	220.977	0	255	105573	3835	238.48	0	255	31677.1	3.3328	1.0287
		5	4484	230.774	0	255	108629	2196	226.539	0	255	31250.2	3.47612	2.31653	0.000192268

## Sheet: Fig 2
Fig 2 B C D
See in Table S2 and Table S3
Fig 2 E	muscle size Measurement of muscle area in pixels
strain	sample1	sample2	sample3	AV	STDEV	significance
wt	100725	98965	102234	100641	1636.11
ΔSmn	39746	42625	41535	41302	1453.57
Smn	80361	83880	80532	81591	1984.18	1.97167e-05
Zmynd10	66044	61345	68245	65211.3	3524.56	0.00280631
CG10171	58970	61344	59424	59912.7	1260.18	8.53684e-05
Pcyt2	60946	62745	63241	62310.7	1207.58	5.48407e-05
Fas3	72597	64524	64964	67361.7	4539.27	0.00583777
CG16984	61252	59561	57570	59461	1843.04	0.000246719
galectin	42217	43169	44578	43321.3	1187.85	0.138727
Fer2	41908	41897	44372	42725.7	1425.78	0.292549
Pdk1	40657	43276	44031	42654.7	1770.74	0.366309
MCPH1	37896	43726	45626	42416	4028.06	0.688276
rut	42455	41456	43234	42381.7	891.266	0.345906
Got2	43708	41098	40912	41906	1563.35	0.649875
Plc21C	39087	41087	43278	41150.7	2096.23	0.923677
sgg	38741	40564	42651	40652	1956.48	0.670039
Pde1c	38907	45345	37687	40646.3	4114.63	0.814658
Pka-R2	43262	38965	39075	40434	2449.74	0.631548
sei	39878	39645	38704	39409	621.563	0.1395
cnn	39087	37689	40986	39254	1654.83	0.183756
Cnb	39258	35643	38881	37927.3	1987.25	0.0824353

## Sheet: Fig 3
Fig 3a	Unmerged graph
		wt green			wt red			SmnΔ/Δ green			SmnΔ/Δ red			SmnΔ/Δ +Smn green			SmnΔ/Δ +Smn red			SmnΔ/Δ +Zmynd10 green			SmnΔ/Δ +Zmynd10 red
		SmnΔ/Δ +CG10171 green			SmnΔ/Δ +CG10171 red			SmnΔ/Δ +Pcyt2 green			SmnΔ/Δ +Pcyt2 red			SmnΔ/Δ +Fas3 green			SmnΔ/Δ +Fas3 red			SmnΔ/Δ +galectin green			SmnΔ/Δ +galectin red
		SmnΔ/Δ +MCPH1 green			SmnΔ/Δ +MCPH1 red
									strain	sample1	sample2	sample3	AV	STDEV	significance
									wt	78	76	73	75.6667	2.51661
									ΔSmn	21	23	18	20.6667	2.51661	1.15812e-05
									Smn	61	57	63	60.3333	3.05505	8.33247e-05
									Zmynd10	58	55	62	58.3333	3.51188	0.000209933
									CG10171	51	55	54	53.3333	2.08167	8.30997e-05
									Pcyt2	46	49	51	48.6667	2.51661	0.000167945
									Fas3	48	45	48	47	1.73205	0.000249605
									galectin	21	27	25	24.3333	3.05505	0.18646
									MCPH1	18	25	22	21.6667	3.51188	0.710988
									Plc21C	23	20	21	21.3333	1.52753	0.718882
									sgg	22	19	20	20.3333	1.52753	0.855993
									Fer2	22	20	18	20	2	0.738474
									Got2	23	17	19	19.6667	3.05505	0.685054
									rut	18	16	25	19.6667	4.72582	0.767234
									CG16984	19	21	18	19.3333	1.52753	0.485249
									Pde1c	17	18	18	17.6667	0.57735	0.169569
									sei	18	15	19	17.3333	2.08167	0.154349
									Pdk1	16	18	15	16.3333	1.52753	0.0764781
									Pka-R2	9	13	13	11.6667	2.3094	0.0104869
									cnn	9	14	9	10.6667	2.88675	0.0110991
									Cnb	12	10	9	10.3333	1.52753	0.00676296
Fig 3 b
		path					body
strain	repeat	area	mean	min	max	path length	area	mean	min	max	body length	movability(body length/min)	average movability(body length/min) and STDEV	significance
wt	1	20680	236.482	0	255	382952	4636	240.143	0	255	34438.5	11.1199
	2	18084	242.296	0	255	229739	3960	237.463	0	255	34723.3	6.61629
	3	51612	248.42	0	255	339607	5658	243.584	0	255	32295.9	10.5155
	4	33696	246.872	0	255	273881	6342	243.63	0	255	36054.3	7.59636	2.12628
	5	18308	244.138	0	255	198861	5395	242.216	0	255	34484.8	5.76664	8.32293
ΔSmn	1	2436	233.018	0	255	53548.2	1835	230.547	0	255	22435.6	2.38675
	2	2208	236.986	0	255	39774.9	2573	238.024	0	255	21839.6	1.82123
	3	4800	248.864	0	255	29452.8	2456	237.8	0	255	21121.6	1.39444
	4	1500	225.122	0	255	44817	2465	238.269	0	255	20621	2.17337	0.340128
	5	1645	230.84	0	255	39743.2	2542	239.894	0	255	19199.7	2.06999	1.96915	0.00352133
Smn	1	9856	239.164	0	255	156080	1632	225.048	0	255	24440.8	6.38602
	2	18070	246.092	0	255	160968	2686	236.754	0	255	24504.4	6.56893
	3	14868	242.438	0	255	186772	2665	235.55	0	255	25917.1	7.2065
	4	16318	243.302	0	255	190888	2106	231.654	0	255	24583.3	7.76493	0.659746
	5	22316	245.526	0	255	211422	1790	225.809	0	255	26125.9	8.09241	7.20376	8.08202e-06
Zmynd10	1	12480	244.986	0	255	124975	2658	237.454	0	255	23318.6	5.35944
	2	10752	239.464	0	255	167043	1685	226.952	0	255	23630.4	7.06898
	3	8856	238.828	0	255	143219	2638	235.465	0	255	25766.7	5.55831
	4	6612	228.082	0	255	177982	1983	230.057	0	255	24731	7.19671	0.7782
	5	15196	245.782	0	255	140077	2138	232.402	0	255	24157.3	5.79853	6.1964	0.000103504
CG10171	1	19177	246.39	0	255	165114	2436	234.764	0	255	24647.4	6.69903
	2	30132	248.568	0	255	193809	2460	235.853	0	255	23550.8	8.2294
	3	34686	249.744	0	255	182310	1954	227.643	0	255	26727.8	6.82098
	4	10120	239.838	0	255	153439	1764	225.75	0	255	25798.5	5.94761	0.796717
	5	8200	231.204	0	255	195127	2163	231.503	0	255	25412	7.67854	7.07511	4.59931e-05
Pcyt2	1	11808	238.606	0	255	193580	1851	229.524	0	255	23578	8.2102
	2	14742	244.864	0	255	149425	2216	231.8	0	255	25705.6	5.81293
	3	5984	226.034	0	255	173333	2156	231.066	0	255	25800.9	6.71809
	4	18200	244.844	0	255	184839	1675	224.542	0	255	25508.6	7.24616	0.571548
	5	16768	244.54	0	255	175393	1838	228.406	0	255	24439.9	7.17652	6.73843	9.32967e-05
Fas3	1	9504	236.15	0	255	179150	2384	234.337	0	255	24630.3	7.27358
	2	7872	243.918	0	255	87237.5	2732	238.506	0	255	22530.8	3.87192
	3	11934	238.138	0	255	201231	1724	225.642	0	255	25306.6	7.95173
	4	15096	241.646	0	255	201592	1678	226.089	0	255	24256.3	8.3109	1.66446
	5	17280	246.778	0	255	142076	2028	229.539	0	255	25817.5	5.5031	6.58225	0.00441664
CG16984	1	3233	242.401	0	255	40732.6	1356	225.535	0	255	19977.3	2.03895
	2	2838	244.785	0	255	28990.2	1878	232.957	0	255	20698.4	1.4006
	3	1479	237.766	0	255	25489.1	1880	235.51	0	255	18320.6	1.39128
	4	3000	243.505	0	255	34485	2276	239.391	0	255	17763	1.94139	0.34771
	5	1722	243.535	0	255	19742.7	1938	237.094	0	255	17350.9	1.13785	1.58201	0.150102
galectin	1	1116	225.057	0	255	33416.4	714	201.98	0	255	18928.1	1.76543
	2	1176	230.228	0	255	29131.9	1253	221.667	0	255	20883.1	1.395
	3	468	226.623	0	255	13280.4	805	212.716	0	255	17019.3	0.780316
	4	1736	233.778	0	255	36841.4	1391	225.461	0	255	20544.4	1.79326	0.436473
	5	1927	234.324	0	255	39842.7	903	211.533	0	255	19625.4	2.03016	1.55283	2.11809e-06
Fer2	1	462	219.764	0	255	16279	1644	229.46	0	255	20993.9	0.775418
	2	629	220.264	0	255	21848.9	1356	225.353	0	255	20100.7	1.08698
	3	2156	236.322	0	255	40269.8	1246	225.199	0	255	18566	2.169
	4	1904	228.449	0	255	50553.1	812	207.391	0	255	19329.3	2.61537	0.719978
	5	1008	234.6	0	255	20563.2	836	207.698	0	255	19772.2	1.04	1.53735	2.28948e-05
Pdk1	1	992	239.984	0	255	14895.9	1683	233.381	0	255	18192.4	0.818797
	2	672	209.24	0	255	30750.7	1716	234.511	0	255	17579.6	1.74923
	3	475	208.101	0	255	22277	1240	225.633	0	255	18207.5	1.22351
	4	651	216.832	0	255	24847.4	1386	228.1	0	255	18641.7	1.33289	0.452422
	5	624	197.256	0	255	36032.3	1064	223.29	0	255	16869.7	2.13591	1.45207	1.1855e-05
MCPH1	1	800	219.122	0	255	28702.4	1356	224.367	0	255	20769.2	1.38197
	2	646	211.895	0	255	27845.8	608	192.336	0	255	19049.9	1.46173
	3	672	211.013	0	255	29559.3	637	195.262	0	255	19026.6	1.55358
	4	864	231.299	0	255	20477.7	1071	216.499	0	255	20617.3	0.993228	0.285961
	6	780	207.767	0	255	36841.7	656	195.251	0	255	19597.7	1.8799	1.45408	3.77486e-05
rut	1	980	220.029	0	255	34271.6	1036	220.089	0	255	18083.9	1.89514
	2	1064	221.178	0	255	35986.6	772	206.6	0	255	18682.4	1.92623
	3	494	181.287	0	255	36414.2	895	215.488	0	255	17681.6	2.05944
	4	928	216.684	0	255	35557.2	609	200.034	0	255	16737.1	2.12445	0.244777
	5	432	193.517	0	255	26560.7	915	214.308	0	255	18616.6	1.42672	1.8864	0.704197
Got2	1	1058	221.909	0	255	35010.3	1014	220.429	0	255	17527.5	1.99745
	2	1060	220.864	0	255	36184.2	841	211.108	0	255	18456.6	1.9605
	3	1102	221.178	0	255	37271.8	742	204.57	0	255	18709.5	1.99213
	4	812	206.461	0	255	39413.7	649	198.491	0	255	18337.2	2.14939	0.0676034
	5	782	205.148	0	255	38984.3	1464	229.227	0	255	18865.8	2.06639	2.03317	0.729378
Plc21C	1	646	200.622	0	255	35128.2	1305	226.479	0	255	18610	1.8876
	2	1056	218.895	0	255	38126.9	725	204.475	0	255	18315.3	2.08169
	3	1210	221.365	0	255	40698.3	608	195.569	0	255	18067	2.25263
	4	1210	221.365	0	255	40698.3	936	213.589	0	255	19380.3	2.09998	0.322105
	5	800	221.8	0	255	26560	952	213.021	0	255	19982	1.3292	1.93022	0.872116
sgg	1	1980	230.118	0	255	49266.4	969	214.662	0	255	19543.8	2.52082
	2	966	224.844	0	255	29130.7	685	194.542	0	255	20706.9	1.40681
	3	1581	227.903	0	255	42840.4	1387	227.585	0	255	19012.3	2.2533
	4	1075	225.111	0	255	32130.7	962	213.804	0	255	19815.3	1.62151	0.547909
	5	252	175.099	0	255	20135.1	1104	219.534	0	255	19577.2	1.02849	1.76619	0.627548
Pde1c	1	774	203.525	0	255	39841.6	688	197.83	0	255	19666.5	2.02587
	2	754	212.387	0	255	32130.2	540	180.537	0	255	20105	1.59812
	3	840	192.27	0	255	52693.2	964	213.228	0	255	20134.1	2.61711
	4	357	178.2	0	255	27417.6	1037	215.545	0	255	20457.4	1.34023	0.445256
	5	532	194.606	0	255	32129.6	1173	221.369	0	255	19724.6	1.62891	1.84205	0.254101
Pka-R2	1	1369	230.591	0	255	33415.9	1344	227.54	0	255	18453.1	1.81085
	2	1050	230.521	0	255	25703	1064	218.573	0	255	19379.2	1.32632
	3	1152	221.902	0	255	38128.9	861	210.5	0	255	19157.2	1.99031
	4	864	203.93	0	255	44124.5	1281	226.005	0	255	18571.3	2.37595	0.338164
	5	1064	224.4	0	255	32558.4	972	218.221	0	255	17874.6	1.82149	1.86499	0.101622
sei	1	756	214.767	0	255	30416.1	561	186.467	0	255	19223.5	1.58224
	2	638	205.983	0	255	31272.8	744	204.501	0	255	18785.6	1.66472
	3	812	217.014	0	255	30844.6	1058	215.572	0	255	20857.4	1.47883
	4	780	203.372	0	255	40269.8	782	206.661	0	255	18900.5	2.13062	0.228184
	5	726	211.333	0	255	31702.2	820	206.47	0	255	19897.3	1.59329	1.68994	0.274267
cnn	1	928	226.84	0	255	26132.5	804	206.674	0	255	19427.1	1.34516
	2	1440	229.118	0	255	37270.1	1247	224.547	0	255	18987.4	1.96288
	3	264	193.336	0	255	16279.3	1136	219.067	0	255	20409.9	0.797616
	4	800	224.476	0	255	24419.2	1290	225.188	0	255	19228.7	1.26993	0.567747
	5	1064	211.918	0	255	45839.2	1246	224.583	0	255	18949.8	2.41898	1.55891	0.170496
Cnb	1	1372	230.333	0	255	33843.1	1558	229.931	0	255	19528.8	1.73299
	2	1728	234.919	0	255	34700	1144	223.751	0	255	17874.4	1.94132
	3	880	215.567	0	255	34701	1368	228.219	0	255	18318.2	1.89435
	4	1508	234.546	0	255	30844.6	962	216.27	0	255	18629.1	1.65572	0.113921
	5	912	211.784	0	255	39413	918	210.338	0	255	20499.9	1.9226	1.82939	0.580782

## Sheet: Fig 4
Fig 4B
	Fig 4B legends
	1:WT
	2:SmnΔ/Δ
	3:U12Δ/Δ
	4:U6atacΔ/Δ
Fig 4 C	Unmerged graph
	wt green			wt red			U12Δ/Δ green			U12Δ/Δ red			U12Δ/Δ+CG16984 green			U12Δ/Δ+CG16984 red
	U12Δ/Δ+galectin green			U12Δ/Δ+C+galectin red			U12Δ/Δ+Pcyt2 green			U12Δ/Δ+Pcyt2 red			U12Δ/Δ+Zmynd10 green			U12Δ/Δ+Zmynd10 red
	U12Δ/Δ+Fas3 green			U12Δ/Δ+Fas3 red
	strain	sample1	sample2	sample3	AV	STDEV	significance
	wt	78	81	84	81	3
	ΔU12	28	30	25	27.6667	2.51661	2.44751e-05
	Pcyt2	60	67	65	64	3.60555	0.000276463
	Zmynd10	54	56	61	57	3.60555	0.000586255
	CG10171	51	52	44	49	4.3589	0.004181
	Fas3	38	37	33	36	2.64575	0.0168593
	CG16984	24	22	24	23.3333	1.1547	0.00117077
	galectin	24	21	27	24	3	0.182295
Fig 4 D
		path						body
strain	repeat	area	mean	min	max	path length		area	mean	min	max	body length	movability(body length/min)	average movability(body length/min) and STDEV	significance
wt	1	9801	228.205	0	255	262618		1352	204.39	0	255	34212.4	7.67611
	2	15147	239.303	0	255	237762		1053	190.073	0	255	34184.1	6.95536
	3	17920	240.848	0	255	253604		1275	203.739	0	255	32678.9	7.76048
	4	15633	240.366	0	255	228773		954	184.965	0	255	33406.7	6.84813	1.72612
	5	29925	242.039	0	255	387858		848	175.637	0	255	33649.9	11.5263	8.15327
ΔU12	1	918	196.333	0	255	53856.3		1421	210.067	0	255	31924.9	1.68697		0.00118507
	2	410	154.354	0	255	41264.9		1276	203.277	0	255	32999.3	1.25048
	3	492	164.445	0	255	44553.1		1225	203.471	0	255	31561.5	1.41163
	4	1200	191.5	0	255	76200		832	181.442	0	255	30600.1	2.49019	0.432235
	5	972	206.352	0	255	47285.9		1036	195.492	0	255	30825.1	1.534	1.67465
Pcyt2	1	5723	223.988	0	255	177482		1134	194.394	0	255	34363.6	5.16482		0.00230093
	2	2730	222.868	0	255	87720.4		812	175.077	0	255	32448.7	2.70335
	3	8181	233.929	0	255	172382		945	181.2	0	255	34870.5	4.94349
	4	4928	227.782	0	255	134130		1083	197.62	0	255	31071.3	4.31686	0.97091
	5	4840	218.12	0	255	178499		966	186.586	0	255	33044	5.40187	4.50608
Zmynd10	1	12862	239.781	0	255	195747		902	183.357	0	255	32311	6.05821		2.92766e-05
	2	6900	229.767	0	255	174108		840	181.946	0	255	30682.7	5.67446
	3	8125	229.36	0	255	208325		1054	196.174	0	255	31001.3	6.71988
	4	10240	238.154	0	255	172503		992	187.584	0	255	33438.3	5.15884	0.684346
	5	5355	225.804	0	255	156345		874	179.844	0	255	32843.2	4.76034	5.67435
Fas3	1	3783	212.331	0	255	161417		1230	203.148	0	255	31889	5.06184		0.665165
	2	3811	220.674	0	255	130816		1066	193.779	0	255	32630.8	4.00899
	3	2726	219.64	0	255	96391.4		1036	196.855	0	255	30119.1	3.20034
	4	11716	240.747	0	255	166988		819	180.375	0	255	30558.9	5.46446	1.14045
	5	6808	224.947	0	255	204601		1078	196.408	0	255	31581.1	6.47859	4.84284
CG16984	1	752	175.991	0	255	59414.8		1444	211.577	0	255	31351.4	1.89512		0.573879
	2	1440	210.072	0	255	64696.3		832	177.482	0	255	32247.5	2.00624
	3	1148	196.132	0	255	67580.5		1064	191.245	0	255	33917.7	1.99249
	4	1332	203.415	0	255	68711.2		854	181.419	0	255	31419.1	2.18693	0.369573
	5	648	199.514	0	255	35954.9		957	188.315	0	255	31908.8	1.1268	1.84152
galectin	1	1152	214.714	0	255	46409.5		742	168.364	0	255	32142	1.44389		0.565529
	2	345	147.087	0	255	37230		806	178.052	0	255	31010	1.20058
	3	1575	212.596	0	255	66786.3		1320	204.555	0	255	33293.7	2.00597
	4	1564	214.076	0	255	64005.1		1008	186.2	0	255	34675.2	1.84585	0.629795
	5	2632	217.681	0	255	98223.6		896	182.588	0	255	32440.6	3.0278	1.90482

## Sheet: Fig 5
Fig 5B
			short exposure				long exposure
Fig 5C
	legends
	1:Input:WT
	2:Input:FTH-65k
	3:IP:WT
	4:IP:FTH-65k

## Sheet: Fig 6
Fig 6C
															Fig 6C legends
															1:WT
															2:SmnΔ/Δ
															3:U12Δ/Δ
															4:U6atacΔ/Δ
Fig 6D
								Fig 6D legends
								1:Input:WT
								2:Input:FTH-65k
								3:IP:WT
								4:IP:FTH-65k
Fig 6E
Fig 6E legends
1:Input:WT
2:Input:FTH-65k
3:IP:WT
4:IP:FTH-65k

## Sheet: Fig S1
Fig S1B
Fig S1C								Fig S1C legends
								1:WT
								2:U12Δ/Δ
								3:U6atacΔ/Δ
Fig S1E
																										Fig S1E legends
																										1:WT
																										2:U12Δ/Δ
																										3:U6atacΔ/Δ

## Sheet: Fig S2
Fig S2A
Fig S2C
	wt 64h green			wt 64h red			wt 72h green			wt 72h red			wt 96h green			wt 96h red			wt 120h green			wt 120h red			wt 144h green			wt 144h red
	SmnΔ/Δ 64h green			SmnΔ/Δ 64h red			SmnΔ/Δ 72h green			SmnΔ/Δ 72h red			SmnΔ/Δ 96h green			SmnΔ/Δ 96h red			SmnΔ/Δ 120h green			SmnΔ/Δ 120h red			SmnΔ/Δ 144h green			SmnΔ/Δ 144h red
Fig S2D
strain	40h		48h		72h		96h		120h
wt	22		27		52		54		81
	21	2.08167	22	2.51661	47	2.51661	57	2.08167	74	3.51188
	18	20.3333	24	24.3333	50	49.6667	58	56.3333	78	77.6667
ΔSmn	20		26		51		28		19
	23	2.51661	22	2.08167	46	3.60555	30	2	19	1.1547
	25	22.6667	25	24.3333	44	47	32	30	21	19.6667

## Sheet: Fig S3
Fig S3A
	egg	laval	homozygote
+/Tm3, Ser, GFP	300	242	77
SmnΔ/Tm3, Ser, GFP	300	250	91
U12Δ/Tm3, Ser, GFP	300	246	70
U6atacΔ/CyO, GFP	300	235	81
Fig S3B
	0 PED	1 PED	2 PED	3 PED	4 PED	5 PED (pupation)	6 PED	7 PED	8 PED
WT	100	99	92	90	86	86	79	79	78
SmnΔ/Δ	100	88	72	42	33	15	6	2	0
U12Δ/Δ	100	98	94	92	88	84	56	0	0
U6atacΔ/Δ	100	97	93	90	84	78	43	0	0
Fig S3C
	WT green			WT red		U12Δ/Df(3L)BSC561 green			U12Δ/Df(3L)BSC561 red			U6atacΔ/Df(2L)ED629 green			U6atacΔ/Df(2L)ED629 red			SmnΔ/Smnf05960 green			SmnΔ/Smnf05960 red
strain	sample1	sample2	sample3	AV	STDEV	significance
WT	83	88	80	83.6667	4.04145
U12Δ/Df(3L)BSC561	35	30	27	30.6667	4.04145	8.78768e-05
U6atacΔ/Df(2L)ED629	29	34	28	30.3333	3.21455	8.16055e-05
SmnΔ/Smnf05960	19	25	19	21	3.4641	4.0807e-05
Fig S3D
		path					body
strain	repeat	area	mean	min	max	path length		area	mean	min	max	body length	movability(body length/min)	average movability (body length/min) and STDEV	significance
WT	1	360000	254.098	0	255	324720		1680	213.866	0	255	34552.6	9.39786
	2	352800	254.056	0	255	333043		960	178.234	0	255	36847.7	9.03838
	3	342678	254.207	0	255	271744		1134	196.31	0	255	33277.2	8.16605
	4	342678	254.075	0	255	316977	34269.3	800	177.225	0	255	31110	10.1889	1.02036
	5	342678	254.287	0	255	244329	298163	1296	202.859	0	255	33787.4	7.23138	8.80452
ΔU12/Df(3L)BSC561	1	78351	253.262	0	255	136174		1736	216.809	0	255	33149.8	4.10784
	2	78351	253.89	0	255	86969.6		1887	220.135	0	255	32895.1	2.64384
	3	78351	253.555	0	255	113217		1600	214.678	0	255	32257.6	3.50978
	4	78351	252.983	0	255	158034	26782.7	1272	204.682	0	255	32002.2	4.93821	0.796553
	5	144670	253.928	0	255	155086	129896	1200	197.2	0	255	34680	4.47192	3.93432	9.11929e-05
ΔU6atac/Df(2L)ED629	1	306152	254.437	0	255	172364		1581	214.903	0	255	31696.7	5.43791
	2	360000	254.626	0	255	134640		792	166.136	0	255	35190.1	3.82607
	3	360000	254.761	0	255	86040		1368	208.772	0	255	31620	2.72107
	4	360000	254.821	0	255	64440	38540.7	660	152.227	0	255	33915.1	1.90004	1.19054
	5	360000	254.741	0	255	93240	110145	595	156.857	0	255	29197.5	3.19342	3.4157	0.000142564
ΔSmn/Smnf05960	1	360000	254.887	0	255	40680		775	194.787	0	255	23332.5	1.74349
	2	360000	254.93	0	255	25200		550	171.082	0	255	23077.5	1.09198
	3	178112	254.902	0	255	17455		425	163.2	0	255	19507.5	0.894783
	4	360000	254.861	0	255	50040	12875.4	1470	223.255	0	255	23332.6	2.14464	0.535013
	5	360000	254.866	0	255	48240	36323	1728	229.618	0	255	21930	2.19972	1.61492	1.52988e-05

## Sheet: Fig S5
Fig S5A	Unmerged graph
	SmnΔ/Δ +Plc21C green			SmnΔ/Δ +Plc21C red			SmnΔ/Δ +sgg green			SmnΔ/Δ +sgg red			SmnΔ/Δ +Fer2 green			SmnΔ/Δ +Fer2 red
	SmnΔ/Δ +Got2 green			SmnΔ/Δ +Got2 red			SmnΔ/Δ +rut green			SmnΔ/Δ +rut red			SmnΔ/Δ +CG16984 green			SmnΔ/Δ +CG16984 red
	SmnΔ/Δ +Pde1c green			SmnΔ/Δ +Pde1c red			SmnΔ/Δ +sei green			SmnΔ/Δ +sei red			SmnΔ/Δ +Pdk1 green			SmnΔ/Δ +Pdk1 red
	SmnΔ/Δ +Pka-R2 green			SmnΔ/Δ +Pka-R2 red			SmnΔ/Δ +cnn green			SmnΔ/Δ +cnn red			SmnΔ/Δ +Cnb green			SmnΔ/Δ +Cnb red
Fig S5B	Unmerged graph
	WT green			WT red			WT; +Zmynd10 green			WT; +Zmynd10 red			WT; +CG10171 green			WT; +CG10171 red
	WT; +Pcyt2 green			WT; +Pcyt2 red			WT; +Fas3 green			WT; +Fas3 red			WT; +CG16984 green			WT; +CG16984 red
	WT; +galectin green			WT; +galectin red			WT; +MCPH1 green			WT; +MCPH1 red
Fig S5C
strain	sample1	sample2	sample3	AV	STDEV	significance
WT	79	78	87	81.3333	4.93288
WT; +Pcyt2	83	84	88	85	2.64575	0.337488
WT; +Zmynd10	76	73	81	76.6667	4.04145	0.276198
WT; +Fas3	83	85	81	83	2	0.629975
WT; +CG10171	115	104	119	112.667	7.76745	0.00685895
WT; +CG16984	83	91	81	85	5.2915	0.429796
WT; +galectin	82	89	89	86.6667	4.04145	0.223679
WT; +MCPH1	86	83	87	85.3333	2.08167	0.295554

[truncated: 2 more sheets: Fig S6, Fig S7]
